# Supplementary material for: Crystal structure of La24Ru11
Source: Acta Crystallogr E Crystallogr Commun. 2020 Jul 3;76(Pt 8):1206–8. doi: 10.1107/S2056989020008695 (PMC7405562; doi:10.1107/S2056989020008695)
Supplement: Supplementary file 2 [file e-76-01206-Isup2.hkl]

#=======================================================================
data_global

_publ_section_keywords
;
crystal structure; ruthenium; lanthanum; hexagonal; triad; non-centrosymmetric
;
#Added by publCIF

_audit_update_record
;
2020-06-09 # Formatted by publCIF

;
_publcif_datablock.id '{9deee9b1-ca31-4d02-ad26-a1ac1a3dd864}'

# publcif _publ_body_element loop start
loop_
_publ_body_element
_publ_body_title
_publ_body_contents

 section 'Chemical context'
;
La-Ru system has been extensively studied (Palenzona & Canepa, 1989). Its phase diagram contains five binary phases: the Laves phase LaRu~2~ (Compton & Matthias, 1959) with the MgCu~2~ type structure; La~5~Ru~3~ (Palenzona & Canepa, 1989); La~7~Ru~3~ (Palenzona & Canepa, 1990) with the Sr~7~Pt~3~ type structure; La~5~Ru~2~ (Palenzona, 1979) with the Mn~5~C~2~ type structure and La~3~Ru (Palenzona, 1979) with the cementite type structure. According to a recent study (Carlsson, 2015), the phase La~5~Ru~3~ is believed to be a part of an incommensurate composite structure family related to Y~44~Ru~25~. 

During a systematic search for optimal crystal growth conditions for La~5~Ru~3~, the new compound La~24~Ru~11~ was obtained as a by-product. It crystallizes with a hexagonal unit cell with space group P6~3~mc (186) and Ce~24~Co~11~ structure type (Larson & Cromer, 1962). 

According to the Pearson's Crystal Data (Villars & Cenzual, 2019), the ratio 24:11 is not common: binary compounds having this composition are very few (Singh & Raman, 1968; Raevskaya <i>et al.</i>, 1994). However, there are several ternary intermetallics with a rare earth content higher than 60 at.%, such as Yb~9~CuMg~4~ (Solokha <i>et al.</i>, 2016) and La~43~Ni~17~Mg~5~ (Solokha <i>et al.</i>, 2009a), which share some structural features with La~24~Ru~11~ which are described below.
;

 section 'Structural commentary'
;
The hexagonal primitive structure containing 70 atoms per cell, was solved with data acquired by a single-crystal X-ray diffraction measurement using charge flipping algorithm (Oszl\'anyi & S\"uto, 2004; Oszl\'anyi & S\"uto, 2005) by SUPERFLIP program (Palatinus & Chapuis, 2007) implemented in <i>Jana2006</i> package (Pet\<r\'i\<cek et al., 2014). 

The structure is strongly related to that of Ce~23~Ni~7~Mg~4~ (Solokha <i>et al.</i>, 2009b) and can be described as a stacking along (00z) of the three different slabs A, B and C shown in Figure 1(a), 1(b) and 1(c), respectively. 

Slabs A and B are formed by trigonal prisms in form of triads (made of lanthanum atoms coordinating a central ruthenium atom), which are joined together three by three sharing common edges and a vertex. The two slabs are very similar to each other: one may obtain slab B simply rotating by a 60\% and shifting slab A. Taking into account only slabs A and B a structure fragment reported for the compound Ru~7~B~3~ (Hyde <i>et al.</i>, 1979) can be envisaged. In fact, the crystal space of Ru~7~B~3~ can be described as an infinite packing of ...ABAB... slabs in which the prisms are formed by ruthenium atoms coordinating a central boron. In this intermetallic, Ru is the biggest component like La in La~24~Ru~11~. About 50 isostructural binary compounds formed by a transition metal with lanthanide/actinide have been discovered up to now.

Slab C shown in Figure 1(c) is constituted by three polyhedra: single trigonal prisms (joining slab A and B) oriented along the (00z) direction, octahedra (blue) and tetrahedra (green). In both La~24~Ru~11~ and Ce~23~Ni~7~Mg~4~ the empty octahedra are formed by the rare earth component. The compositional difference between these two structures arises from the the presence of an additional atom of La inside the tetrahedra of ruthenium.

Thus, the final stacking sequence is ABCA'B'C' (Figure 2) where A', B' and C' are respectively the slabs A, B and C rotated by a 60\% angle around the six--fold rotation axis of the lattice. 
;

 section 'Synthesis and crystallization' 
;
A sample with nominal composition La~65~Ru~35~ was prepared weighing the powder of costituents in a glove box in stoichiometric amounts. The powders were mixed together and pressed to obtain a pellet, which was arc-melted (necessary to obtain total melting, since Ru-La system contains high-melting intermetallics) in a low-pressure Ar chamber to prevent oxidation and then annealed for 10 days at 800\%C. The alloy was crushed and some crystals were extracted and analyzed. The best one was chosen for the structure solution.
;
 section 'Refinement details'
;
Data collection and reduction were performed with CrysAlis PRO (Rigaku Oxford Diffraction, 2018) software. Structure solution and refinement were performed with JANA2006 (Pet\<r\'i\<cek et al., 2014). During refinement, site occupation factors were checked, but no hints for disorder were found. At the final stage, all the atoms were refined with anisotropic thermal parameters. All the tested crystals were racemically twinned as confirmed by Flack parameter refinement. This is clearly visible from the presence of additional reflections near the main ones and a weak diffuse scattering in the diffraction pattern, especially remarkable in 0kl layer for fifth-order reflections(Figure 3), which tend to overlap with their neighbours, forming streaks. This phenomenon might be responsible also for the slightly elevated values of residual electron density after refinement.

DIAMOND Version 4.6.3 (Brandenburg & Putz, 2019) was used for structure visualization and polyhedra construction. Crystal data, data collection and structure refinement details are summarized in Table 1.
;

# publcif _publ_body_element loop end
#=======================================================================

_audit_creation_method                   'Jana2006 Version : 07/02/2020'


# 1. PROCESSING SUMMARY (IUCr Office Use Only)

_journal_date_recd_electronic            ?
_journal_date_to_coeditor                ?
_journal_date_from_coeditor              ?
_journal_date_accepted                   ?
_journal_date_printers_first             ?
_journal_date_printers_final             ?
_journal_date_proofs_out                 ?
_journal_date_proofs_in                  ?
_journal_coeditor_name                   ?
_journal_coeditor_code                   ?
_journal_coeditor_notes
; ?
;
_journal_techeditor_code                 ?
_journal_paper_category                  ?
_journal_techeditor_notes
; ?
;
_journal_coden_ASTM                      ?
_journal_name_full                       'Acta Crystallographica, Section E'
_journal_year                            ?
_journal_volume                          ?
_journal_issue                           ?
_journal_page_first                      ?
_journal_page_last                       ?
_journal_suppl_publ_number               ?
_journal_suppl_publ_pages                ?

#=======================================================================

# 2. SUBMISSION DETAILS

_publ_contact_author_name                'Cattaneo, Pietro'
_publ_contact_author_address    'Via Trento 7/20 sc.sx., 16145, Genova, Italy'

_publ_contact_author_email               S4207678@studenti.unige.it
_publ_contact_author_fax                 ?
_publ_contact_author_phone               +393470683821

_publ_requested_journal                  'Acta Crystallographica, Section E'
_publ_requested_category                 Inorganic

_publ_contact_letter
;
Please consider this CIF for publication in Acta Crystallographica E as a research communication.  
All required files have been provided. The CIF file has passed the checkcif tests and generates an acceptable printcif output.
;

#=======================================================================

# 3. TITLE AND AUTHOR LIST

_publ_section_title
;
Crystal Structure of La~24~Ru~11~
;

_publ_section_title_footnote
.
loop_
_publ_author_name
_publ_author_address
_publ_author_footnote
_publ_author_email
'Cattaneo, P.'
;
Sezione di Chimica Inorganica e Metallurgia - Dipartimento di Chimica e Chimica Industriale
Universit\`a degli Studi di Genova
Genova
Italy

Centrum f\"or Analys och Syntes - Kemicentrum
Lunds Universitet
Lund
Sweden
;
.
;
S4207678@studenti.unige.it
;

#=======================================================================

# 4. TEXT

_publ_section_synopsis
;
The title compound, a binary hexagonal intermetallic, was synthesized during a study on the rare-earth rich part of the La-Ru system.
;

_publ_section_abstract
;
The compound La~24~Ru~11~ crystallizes in a Ce~24~Co~11~ type structure. Its non-centrosymmetric crystal structure is strongly related to that of Ce~23~Ni~7~Mg~4~. This communication highlights the crystal chemical similarities and points out the differences between the two structures.
;

_publ_section_introduction
?
_publ_section_experimental
?
# Following commented-out by publCIF
#_publ_section_exptl_prep
#;
#
#;
#

# Following commented-out by publCIF
#_publ_section_exptl_refinement
#;
#
#;
#

_publ_section_exptl_solution
?
_publ_section_discussion
?
_publ_section_acknowledgements
;
The author is grateful to profs. Sven Lidin and Pavlo Solokha for revising the manuscript and giving helpful suggestions. Professor Sven Lidin is also acknowledged for providing materials and instruments for this investigation carried out at Lunds Universitet, in the framework of Erasmus+ Outgoing program.
;

_publ_section_references
;
Brandenburg, K. & Putz, H. (2019). <i>DIAMOND Version 4.6.3</i>, Crystal Impact
GbR, Bonn, Germany.

Carlsson, A. (2015). <i>Ab Initio Structure Evaluation of Aperiodic Structures in the Rare Earth-Ruthenium Systems</i>, Master's Degree Thesis, Lunds Universitet, Lund, Sweden 

Compton, V. B. & Matthias, B. T. (1959). <i>Acta Crystallographica</i>,
<b>12</b> 651--654.

Flack, H. D. (1983). <i>Acta Crystallographica</i>, <b>A39</b> 876--881.

Hyde, G. B., Anderson, S., Bakker, M., Plug, C. M. & O'Keeffe, M. (1979).
<i>Progress in Solid State Chemistry</i>, <b>12</b> 272-- 327.

Larson, A. C. & Cromer, D. T. (1962). <i>Acta Crystallographica</i> <b>15</b>,
1224--1227.

Oszl\'anyi, G. & S\"uto, A. (2004). <i>Acta Crystallographica</i> <b>A60</b>,
134-141.

Oszl\'anyi, G. & S\"uto, A. (2005). <i>Acta Crystallographica</i> <b>A61</b>,
147-152.

Palatinus, L. & Chapuis, G. (2007). <i>Journal of Applied Crystallography</i>
<b>40</b>, 786--790.

Palenzona, A. (1979). <i>Journal of the Less-Common Metals</i> <b>66</b>,
P27--P33.

Palenzona, A. & Canepa, F. (1989). <i>Journal of the Less-Common Metals</i>
<b>157</b>, 307--313.

Palenzona, A. & Canepa, F. (1990). <i>Journal of the Less-Common
Metals</i> <b>162</b>, 267--272.

Pet\<r\'i\<cek, V., Du\<sek, M. & Palatinus, L. (2014). <i>Zeitschrift f\"ur
Kristallographie</i> <b>229(5)</b>, 345--352.

Raevskaya, M. V., Avertseva, I. N. & Rusnyak, Y. I. (1994). <i>Russian
Metallurgy (Metally)</i> <b>2</b>, 131--135.

Rigaku Oxford Diffraction (2019). <i>CrysAlis PRO 1.171.40.67a</i>, Rigaku
Corporation, Oxford, England.

Singh, P. P. & Raman, A. (1968). <i>Materials Research Bulletin</i> <b>3</b>,
843--854.

Solokha, P., De Negri, S., Pavlyuk, V. & Saccone, A. (2009a). <i>Inorganic Chemistry</i> <b>48</b>, 11586--11593

Solokha, P., De Negri, S., Pavlyuk, V. & Saccone, A. (2009b). <i>Chemistry of
Metals and Alloys</i> <b>2</b>, 39--48.

Solokha, P., Rogl, P.F., Saccone, A., Michor, H., De Negri, S. & Romaka, V. (2016). <i>Inorganic Chemistry</i> <b>55</b>, 8174--8183.

Villars, P. & Cenzual, K., <i>Pearson's Crystal Data - Release 2018/2019</i>,
ASM International, Materials Park, Ohio, USA.
;
_publ_section_figure_captions
;
Distribution of triads of trigonal prisms within slab A (a) and slab B (b); spatial distribution of trigonal prisms, octahedra and tetrahedra within slab C (c).

ABCA'B'C' stacking of slabs in La~24~Ru~11~.

Diffraction pattern of 0kl layer showing twinned peaks and weak diffuse scattering, especially for fifth-order reflections.
;

_publ_section_table_legends
?

#=======================================================================
data_I
#=======================================================================

# 5. CHEMICAL DATA

_chemical_name_systematic
; ?
;
_chemical_name_common                    ?
_chemical_formula_moiety                 ?
_chemical_formula_structural             ?
_chemical_formula_analytical             ?
_chemical_formula_iupac                  ?
_chemical_formula_sum                    'La24 Ru11'
_chemical_formula_weight                 4445.9
_chemical_melting_point                  ?
_chemical_compound_source                ?
_chemical_absolute_configuration         ?

#=======================================================================

# 6. CRYSTAL DATA

_symmetry_cell_setting                   hexagonal
_symmetry_space_group_name_H-M           'P 63 m c'
_symmetry_space_group_name_Hall          'P 6c -2c'
_symmetry_Int_Tables_number              186

loop_
 _space_group_symop_id
 _space_group_symop_operation_xyz
 1   x,y,z
 2   -y,x-y,z
 3   -x+y,-x,z
 4   -x,-y,z+1/2
 5   y,-x+y,z+1/2
 6   x-y,x,z+1/2
 7   -y,-x,z
 8   -x+y,y,z
 9   x,x-y,z
 10  y,x,z+1/2
 11  x-y,-y,z+1/2
 12  -x,-x+y,z+1/2

_cell_length_a                           10.0627(18)
_cell_length_b                           10.0627(18)
_cell_length_c                           22.801(3)
_cell_angle_alpha                        90
_cell_angle_beta                         90
_cell_angle_gamma                        120
_cell_volume                             1999.5(6)

loop_
 _twin_individual_id
 _twin_individual_mass_fraction_refined
 _twin_individual_twin_matrix_11
 _twin_individual_twin_matrix_12
 _twin_individual_twin_matrix_13
 _twin_individual_twin_matrix_21
 _twin_individual_twin_matrix_22
 _twin_individual_twin_matrix_23
 _twin_individual_twin_matrix_31
 _twin_individual_twin_matrix_32
 _twin_individual_twin_matrix_33
1 0.65(9)
1 0 0
0 1 0
0 0 1
2 0.35(9)
-1 0 0
0 -1 0
0 0 -1

_cell_formula_units_Z                    2

_cell_measurement_reflns_used            1576
_cell_measurement_theta_min              4.76
_cell_measurement_theta_max              27.33
_cell_measurement_temperature            298
_cell_special_details
; ?
;

_exptl_crystal_density_diffrn            7.3846
_exptl_crystal_density_meas              ?
_exptl_crystal_density_method            ?
_exptl_crystal_F_000                     3704

_exptl_absorpt_coefficient_mu            28.997
_exptl_crystal_description               hexagonal
_exptl_crystal_size_max                  0.231
_exptl_crystal_size_mid                  0.2
_exptl_crystal_size_min                  0.2
_exptl_crystal_size_rad                  ?
_exptl_crystal_colour                    grey
_exptl_absorpt_correction_type           'analytical'
_exptl_absorpt_process_details
;
CrysAlisPro 1.171.40.67a (Rigaku Oxford Diffraction, 2019) Analytical numeric absorption correction using a multifaceted crystal model based on expressions derived by R.C. Clark & J.S. Reid. (Clark, R. C. & Reid, J. S. (1995). Acta Cryst. A51, 887-897) Empirical absorption correction using spherical harmonics, implemented in SCALE3 ABSPACK scaling algorithm.
;
_exptl_absorpt_correction_T_min          0.014
_exptl_absorpt_correction_T_max          0.059
loop_
 _exptl_crystal_face_index_h
 _exptl_crystal_face_index_k
 _exptl_crystal_face_index_l
 _exptl_crystal_face_perp_dist
 ? ? ? ?

#=======================================================================

# 7. EXPERIMENTAL DATA

_exptl_special_details                   ?

_diffrn_ambient_temperature              298
_diffrn_source                           'fine-focus sealed X-ray tube'
_diffrn_source_power                     ?
_diffrn_source_voltage                   ?
_diffrn_source_current                   ?
_diffrn_radiation_type                   'Mo K\a'
_diffrn_radiation_source                 'X-ray tube'
_diffrn_radiation_wavelength             0.71073
_diffrn_radiation_monochromator          'graphite'
_diffrn_measurement_device               'four-circle diffractometer'
_diffrn_measurement_device_type          'Xcalibur, Eos'
_diffrn_detector                         'CCD plate'
_diffrn_detector_area_resol_mean         8.0683
_diffrn_measurement_method               '\w scans'
_diffrn_measurement_specimen_support     ?

_diffrn_reflns_number                    6801
_diffrn_reflns_theta_min                 3.56
_diffrn_reflns_theta_max                 29.47
_diffrn_reflns_theta_full                27.09
_diffrn_measured_fraction_theta_max      0.88
_diffrn_measured_fraction_theta_full     0.98
_diffrn_reflns_av_R_equivalents          0.0943
_diffrn_reflns_av_unetI/netI             0.0758
_diffrn_reflns_limit_h_min               -6
_diffrn_reflns_limit_h_max               11
_diffrn_reflns_limit_k_min               -13
_diffrn_reflns_limit_k_max               10
_diffrn_reflns_limit_l_min               -29
_diffrn_reflns_limit_l_max               29
_diffrn_reflns_reduction_process         ?

_diffrn_standards_number                 ?
_diffrn_standards_interval_count         ?
_diffrn_standards_interval_time          ?
_diffrn_standards_decay_%                ?
loop_
_diffrn_standard_refln_index_h
_diffrn_standard_refln_index_k
_diffrn_standard_refln_index_l
  ? ? ?

_diffrn_radiation_probe                  X-ray

#=======================================================================

# 8. REFINEMENT DATA

_refine_special_details
; ?
;

_reflns_number_total                     1699
_reflns_number_gt                        1069
_reflns_threshold_expression             'I>3\s(I)'

_refine_ls_structure_factor_coef         F
_refine_ls_R_factor_gt                   0.0570
_refine_ls_wR_factor_gt                  0.0492
_refine_ls_R_factor_all                  0.0570
_refine_ls_wR_factor_ref                 0.0492
_refine_ls_goodness_of_fit_ref           1.24
_refine_ls_goodness_of_fit_gt            1.24
_refine_ls_restrained_S_gt               ?
_refine_ls_restrained_S_all              ?
_refine_ls_number_reflns                 1069
_refine_ls_number_parameters             76
_refine_ls_number_restraints             0
_refine_ls_number_constraints            1
_refine_ls_weighting_scheme              sigma
_refine_ls_weighting_details             'w=1/(\s^2^(F)+0.0001F^2^)'
_refine_ls_hydrogen_treatment            ?
_refine_ls_shift/su_max                  0.0003
_refine_ls_shift/su_mean                 0.0000
_refine_diff_density_max                 3.36
_refine_diff_density_min                 -3.12
_refine_ls_extinction_method
 'B-C type 1 Gaussian isotropic (Becker & Coppens, 1974)'
_refine_ls_extinction_coef               100
_refine_ls_extinction_expression         ?
_refine_ls_abs_structure_details
;  429 of Friedel pairs used in the refinement
;
_refine_ls_abs_structure_Flack            0.35(9)
_refine_ls_abs_structure_Rogers          ?

loop_
 _atom_type_symbol
 _atom_type_scat_dispersion_real
 _atom_type_scat_dispersion_imag
 _atom_type_scat_source
 La  -0.2871  2.4523
 'International Tables Vol C tables 4.2.6.8 and 6.1.1.1'
 Ru  -1.2594  0.8363
 'International Tables Vol C tables 4.2.6.8 and 6.1.1.1'

_computing_data_collection
 'CrysAlisPro 1.171.40.67a (Rigaku OD, 2019)'
_computing_cell_refinement
 'CrysAlisPro 1.171.40.67a (Rigaku OD, 2019)'
_computing_data_reduction
 'CrysAlisPro 1.171.40.67a (Rigaku OD, 2019)'
_computing_structure_solution
 'Jana2006 (Pet\<r\'i\<cek et al., 2014)'
_computing_structure_refinement
 'Jana2006 (Pet\<r\'i\<cek et al., 2014)'
_computing_molecular_graphics
 'DIAMOND Version 4.6.3 (Brandenburg & Putz, 2019)'
_computing_publication_material          ?

loop_
 _restr_distance_atom_site_label_1
 _restr_distance_site_symmetry_1
 _restr_distance_atom_site_label_2
 _restr_distance_site_symmetry_2
 _restr_distance_target
 _restr_distance_target_weight_param
 ? ? ? ? ? ?

loop_
 _restr_angle_atom_site_label_1
 _restr_angle_site_symmetry_1
 _restr_angle_atom_site_label_2
 _restr_angle_site_symmetry_2
 _restr_angle_atom_site_label_3
 _restr_angle_site_symmetry_3
 _restr_angle_target
 _restr_angle_target_weight_param
 ? ? ? ? ? ? ? ?

loop_
 _restr_torsion_atom_site_label_1
 _restr_torsion_site_symmetry_1
 _restr_torsion_atom_site_label_2
 _restr_torsion_site_symmetry_2
 _restr_torsion_atom_site_label_3
 _restr_torsion_site_symmetry_3
 _restr_torsion_atom_site_label_4
 _restr_torsion_site_symmetry_4
 _restr_torsion_angle_target
 _restr_torsion_weight_param
 ? ? ? ? ? ? ? ? ? ?

loop_
 _restr_equal_distance_atom_site_label_1
 _restr_equal_distance_site_symmetry_1
 _restr_equal_distance_atom_site_label_2
 _restr_equal_distance_site_symmetry_2
 _restr_equal_distance_class_class_id
 _restr_equal_distance_class_target_weight_param
 ? ? ? ? ? ?

loop_
 _restr_equal_angle_atom_site_label_1
 _restr_equal_angle_site_symmetry_1
 _restr_equal_angle_atom_site_label_2
 _restr_equal_angle_site_symmetry_2
 _restr_equal_angle_atom_site_label_3
 _restr_equal_angle_site_symmetry_3
 _restr_equal_angle_class_class_id
 _restr_equal_angle_class_target_weight_param
 ? ? ? ? ? ? ? ?

loop_
 _restr_equal_torsion_atom_site_label_1
 _restr_equal_torsion_site_symmetry_1
 _restr_equal_torsion_atom_site_label_2
 _restr_equal_torsion_site_symmetry_2
 _restr_equal_torsion_atom_site_label_3
 _restr_equal_torsion_site_symmetry_3
 _restr_equal_torsion_atom_site_label_4
 _restr_equal_torsion_site_symmetry_4
 _restr_equal_torsion_class_class_id
 _restr_equal_torsion_class_target_weight_param
 ? ? ? ? ? ? ? ? ? ?


#=======================================================================

# 9. ATOMIC COORDINATES AND DISPLACEMENT PARAMETERS

loop_
 _atom_site_label
 _atom_site_type_symbol
 _atom_site_fract_x
 _atom_site_fract_y
 _atom_site_fract_z
 _atom_site_adp_type
 _atom_site_U_iso_or_equiv
 _atom_site_site_symmetry_multiplicity
 _atom_site_occupancy
 _atom_site_calc_flag
 _atom_site_refinement_flags
 _atom_site_disorder_assembly
 _atom_site_disorder_group
  La1 La 1 1 0.6280(3) Uani 0.0285(15) 2 1 d . . .
  La2 La 0.45874(16) 0.9175(3) 0.6059(3) Uani 0.0274(12) 6 1 d . . .
  La3 La 0.5908(4) 0.79539(19) 0.4730(3) Uani 0.0270(13) 6 1 d . . .
  La4 La 0.87616(17) 0.7523(3) 0.8272(3) Uani 0.0274(11) 6 1 d . . .
  La5 La 0.4014(3) 0.20071(17) 0.2379(3) Uani 0.0300(12) 6 1 d . . .
  La6 La 0.79826(19) 0.5965(4) 0.5186(3) Uani 0.0262(13) 6 1 d . . .
  La7 La 0.20264(16) 0.4053(3) 0.1801(3) Uani 0.0298(12) 6 1 d . . .
  La8 La 0.333333 0.666667 0.3124(3) Uani 0.0260(15) 2 1 d . . .
  La9 La 0.9168(3) 0.45838(17) 0.3769(3) Uani 0.0274(12) 6 1 d . . .
  La10 La 1 1 0.4706(3) Uani 0.0299(17) 2 1 d . . .
  Ru1 Ru 0.8492(3) 0.6983(5) 0.4062(3) Uani 0.0301(19) 6 1 d . . .
  Ru2 Ru 0.666667 0.333333 0.5929(3) Uani 0.030(2) 2 1 d . . .
  Ru3 Ru 0.4838(2) 0.5162(2) 0.2522(3) Uani 0.0304(17) 6 1 d . . .
  Ru4 Ru 0.6909(5) 0.8455(3) 0.5825(3) Uani 0.0342(19) 6 1 d . . .
  Ru5 Ru 1 1 0.748776 Uani 0.039(2) 2 1 d . . .

loop_
 _atom_site_aniso_label
 _atom_site_aniso_type_symbol
 _atom_site_aniso_U_11
 _atom_site_aniso_U_22
 _atom_site_aniso_U_33
 _atom_site_aniso_U_12
 _atom_site_aniso_U_13
 _atom_site_aniso_U_23
 La1 La 0.031(2) 0.031(2) 0.0243(17) 0.0153(10) 0 0
 La2 La 0.0274(13) 0.0271(19) 0.0276(10) 0.0135(9) -0.0004(6) -0.0007(12)
 La3 La 0.029(2) 0.0281(15) 0.0241(11) 0.0145(10) 0.0004(12) 0.0002(6)
 La4 La 0.0293(13) 0.0287(18) 0.0240(9) 0.0144(9) 0.0000(6) 0.0000(12)
 La5 La 0.0307(19) 0.0300(13) 0.0296(12) 0.0153(9) 0.0067(12) 0.0033(6)
 La6 La 0.0249(15) 0.031(2) 0.0245(11) 0.0156(11) 0.0007(6) 0.0013(11)
 La7 La 0.0325(15) 0.0271(19) 0.0280(11) 0.0136(10) 0.0016(6) 0.0032(12)
 La8 La 0.0189(19) 0.0189(19) 0.040(2) 0.0095(10) 0 0
 La9 La 0.0267(19) 0.0272(14) 0.0281(10) 0.0133(10) -0.0018(12) -0.0009(6)
 La10 La 0.031(2) 0.031(2) 0.0286(19) 0.0153(12) 0 0
 Ru1 Ru 0.030(2) 0.036(3) 0.0264(16) 0.0181(15) 0.0007(9) 0.0013(17)
 Ru2 Ru 0.030(3) 0.030(3) 0.028(3) 0.0152(15) 0 0
 Ru3 Ru 0.034(2) 0.034(2) 0.0303(16) 0.022(2) -0.0001(8) 0.0001(8)
 Ru4 Ru 0.021(3) 0.033(3) 0.045(2) 0.0104(13) -0.0056(18) -0.0028(9)
 Ru5 Ru 0.046(3) 0.046(3) 0.025(3) 0.0228(16) 0 0

loop_
 _jana_atom_site_ADP_C_label
 _jana_atom_site_ADP_C_type_symbol
 _jana_atom_site_ADP_C_111
 _jana_atom_site_ADP_C_112
 _jana_atom_site_ADP_C_113
 _jana_atom_site_ADP_C_122
 _jana_atom_site_ADP_C_123
 _jana_atom_site_ADP_C_133
 _jana_atom_site_ADP_C_222
 _jana_atom_site_ADP_C_223
 _jana_atom_site_ADP_C_233
 _jana_atom_site_ADP_C_333
 ? ? ? ? ? ? ? ? ? ? ? ?

loop_
 _jana_atom_site_ADP_D_label
 _jana_atom_site_ADP_D_type_symbol
 _jana_atom_site_ADP_D_1111
 _jana_atom_site_ADP_D_1112
 _jana_atom_site_ADP_D_1113
 _jana_atom_site_ADP_D_1122
 _jana_atom_site_ADP_D_1123
 _jana_atom_site_ADP_D_1133
 _jana_atom_site_ADP_D_1222
 _jana_atom_site_ADP_D_1223
 _jana_atom_site_ADP_D_1233
 _jana_atom_site_ADP_D_1333
 _jana_atom_site_ADP_D_2222
 _jana_atom_site_ADP_D_2223
 _jana_atom_site_ADP_D_2233
 _jana_atom_site_ADP_D_2333
 _jana_atom_site_ADP_D_3333
 ? ? ? ? ? ? ? ? ? ? ? ? ? ? ? ? ?

loop_
 _jana_atom_site_ADP_E_label
 _jana_atom_site_ADP_E_type_symbol
 _jana_atom_site_ADP_E_11111
 _jana_atom_site_ADP_E_11112
 _jana_atom_site_ADP_E_11113
 _jana_atom_site_ADP_E_11122
 _jana_atom_site_ADP_E_11123
 _jana_atom_site_ADP_E_11133
 _jana_atom_site_ADP_E_11222
 _jana_atom_site_ADP_E_11223
 _jana_atom_site_ADP_E_11233
 _jana_atom_site_ADP_E_11333
 _jana_atom_site_ADP_E_12222
 _jana_atom_site_ADP_E_12223
 _jana_atom_site_ADP_E_12233
 _jana_atom_site_ADP_E_12333
 _jana_atom_site_ADP_E_13333
 _jana_atom_site_ADP_E_22222
 _jana_atom_site_ADP_E_22223
 _jana_atom_site_ADP_E_22233
 _jana_atom_site_ADP_E_22333
 _jana_atom_site_ADP_E_23333
 _jana_atom_site_ADP_E_33333
 ? ? ? ? ? ? ? ? ? ? ? ? ? ? ? ? ? ? ? ? ? ? ?

loop_
 _jana_atom_site_ADP_F_label
 _jana_atom_site_ADP_F_type_symbol
 _jana_atom_site_ADP_F_111111
 _jana_atom_site_ADP_F_111112
 _jana_atom_site_ADP_F_111113
 _jana_atom_site_ADP_F_111122
 _jana_atom_site_ADP_F_111123
 _jana_atom_site_ADP_F_111133
 _jana_atom_site_ADP_F_111222
 _jana_atom_site_ADP_F_111223
 _jana_atom_site_ADP_F_111233
 _jana_atom_site_ADP_F_111333
 _jana_atom_site_ADP_F_112222
 _jana_atom_site_ADP_F_112223
 _jana_atom_site_ADP_F_112233
 _jana_atom_site_ADP_F_112333
 _jana_atom_site_ADP_F_113333
 _jana_atom_site_ADP_F_122222
 _jana_atom_site_ADP_F_122223
 _jana_atom_site_ADP_F_122233
 _jana_atom_site_ADP_F_122333
 _jana_atom_site_ADP_F_123333
 _jana_atom_site_ADP_F_133333
 _jana_atom_site_ADP_F_222222
 _jana_atom_site_ADP_F_222223
 _jana_atom_site_ADP_F_222233
 _jana_atom_site_ADP_F_222333
 _jana_atom_site_ADP_F_223333
 _jana_atom_site_ADP_F_233333
 _jana_atom_site_ADP_F_333333
 ? ? ? ? ? ? ? ? ? ? ? ? ? ? ? ? ? ? ? ? ? ? ? ? ? ? ? ? ? ?


#=======================================================================

# 10. MOLECULAR GEOMETRY


loop_
 _geom_bond_atom_site_label_1
 _geom_bond_atom_site_label_2
 _geom_bond_site_symmetry_1
 _geom_bond_site_symmetry_2
 _geom_bond_distance
 _geom_bond_publ_flag
  La1 La7 . 4_665 3.727(5) ?
  La1 La7 . 5_665 3.727(5) ?
  La1 La7 . 6_665 3.727(5) ?
  La1 La10 . . 3.587(11) ?
  La1 Ru4 . . 2.886(6) ?
  La1 Ru4 . 2_765 2.886(6) ?
  La1 Ru4 . 3_675 2.886(6) ?
  La1 Ru5 . . 2.755(8) ?
  La2 La2 . 2_665 3.786(4) ?
  La2 La2 . 3_565 3.786(4) ?
  La2 La3 . . 3.754(8) ?
  La2 La3 . 2_665 3.754(8) ?
  La2 La5 . 4_665 3.758(8) ?
  La2 La5 . 5_565 3.758(8) ?
  La2 La6 . 2_665 3.748(7) ?
  La2 La6 . 3_675 3.748(6) ?
  La2 La7 . 5_565 3.596(7) ?
  La2 La7 . 6_665 3.596(5) ?
  La2 Ru4 . . 2.822(6) ?
  La2 Ru4 . 2_665 2.822(4) ?
  La3 La3 . 2_665 3.886(5) ?
  La3 La3 . 3_565 3.886(4) ?
  La3 La4 . 5_564 3.610(9) ?
  La3 La6 . . 3.691(6) ?
  La3 La6 . 3_675 3.691(4) ?
  La3 La9 . 2_655 3.856(6) ?
  La3 La9 . 3_675 3.856(7) ?
  La3 La10 . . 3.567(4) ?
  La3 Ru4 . . 2.644(9) ?
  La4 La4 . 2_765 3.738(4) ?
  La4 La4 . 3_675 3.738(5) ?
  La4 La5 . 4_665 3.673(6) ?
  La4 La5 . 5_665 3.673(6) ?
  La4 La7 . 4_665 3.623(9) ?
  La4 La8 . 4_665 3.667(4) ?
  La4 La9 . 4_765 3.813(5) ?
  La4 La9 . 5_565 3.813(4) ?
  La4 La10 . 4_775 3.918(8) ?
  La4 Ru1 . 5_565 3.023(8) ?
  La4 Ru1 . 6_655 3.023(7) ?
  La4 Ru5 . . 2.803(5) ?
  La5 La7 . . 3.754(5) ?
  La5 La7 . 3_555 3.754(4) ?
  La5 La9 . 2_655 3.885(8) ?
  La5 La9 . 3_665 3.885(8) ?
  La5 Ru3 . . 2.871(3) ?
  La5 Ru3 . 2_655 2.871(5) ?
  La6 La7 . 4_665 3.683(9) ?
  La6 La9 . . 3.932(8) ?
  La6 La9 . 2_655 3.932(8) ?
  La6 La10 . . 3.682(5) ?
  La6 Ru1 . . 2.713(9) ?
  La6 Ru2 . . 2.852(7) ?
  La7 La7 . 2_665 3.945(4) ?
  La7 La7 . 3_565 3.945(4) ?
  La7 La8 . . 3.780(8) ?
  La7 Ru2 . 4_664 3.024(7) ?
  La7 Ru3 . . 2.965(6) ?
  La7 Ru3 . 3_565 2.965(6) ?
  La8 La9 . 1_455 3.916(5) ?
  La8 La9 . 2_655 3.916(5) ?
  La8 La9 . 3_675 3.916(5) ?
  La8 Ru3 . . 2.960(5) ?
  La8 Ru3 . 2_665 2.960(5) ?
  La8 Ru3 . 3_565 2.960(5) ?
  La9 La9 . 2_655 3.775(5) ?
  La9 La9 . 3_665 3.775(4) ?
  La9 Ru1 . . 2.895(6) ?
  La9 Ru1 . 3_665 2.895(4) ?
  La9 Ru3 . 3_665 3.016(9) ?
  La10 Ru1 . . 3.012(6) ?
  La10 Ru1 . 2_765 3.012(6) ?
  La10 Ru1 . 3_675 3.012(7) ?

loop_
 _geom_angle_atom_site_label_1
 _geom_angle_atom_site_label_2
 _geom_angle_atom_site_label_3
 _geom_angle_site_symmetry_1
 _geom_angle_site_symmetry_2
 _geom_angle_site_symmetry_3
 _geom_angle
 _geom_angle_publ_flag
  La7 La1 La7 4_665 . 5_665 110.31(14) ?
  La7 La1 La7 4_665 . 6_665 110.31(14) ?
  La7 La1 La10 4_665 . . 108.62(15) ?
  La7 La1 Ru4 4_665 . . 70.89(10) ?
  La7 La1 Ru4 4_665 . 2_765 70.89(11) ?
  La7 La1 Ru4 4_665 . 3_675 177.6(3) ?
  La7 La1 Ru5 4_665 . . 71.38(15) ?
  La7 La1 La7 5_665 . 6_665 110.31(14) ?
  La7 La1 La10 5_665 . . 108.62(15) ?
  La7 La1 Ru4 5_665 . . 177.6(3) ?
  La7 La1 Ru4 5_665 . 2_765 70.89(11) ?
  La7 La1 Ru4 5_665 . 3_675 70.89(14) ?
  La7 La1 Ru5 5_665 . . 71.38(15) ?
  La7 La1 La10 6_665 . . 108.62(15) ?
  La7 La1 Ru4 6_665 . . 70.89(12) ?
  La7 La1 Ru4 6_665 . 2_765 177.6(3) ?
  La7 La1 Ru4 6_665 . 3_675 70.89(15) ?
  La7 La1 Ru5 6_665 . . 71.38(15) ?
  La10 La1 Ru4 . . . 68.94(19) ?
  La10 La1 Ru4 . . 2_765 68.9(2) ?
  La10 La1 Ru4 . . 3_675 68.94(19) ?
  La10 La1 Ru5 . . . 180 ?
  Ru4 La1 Ru4 . . 2_765 107.8(2) ?
  Ru4 La1 Ru4 . . 3_675 107.8(2) ?
  Ru4 La1 Ru5 . . . 111.06(19) ?
  Ru4 La1 Ru4 2_765 . 3_675 107.8(2) ?
  Ru4 La1 Ru5 2_765 . . 111.1(2) ?
  Ru4 La1 Ru5 3_675 . . 111.06(19) ?
  La2 La2 La2 2_665 . 3_565 60.00(9) ?
  La2 La2 La3 2_665 . . 90.76(14) ?
  La2 La2 La3 2_665 . 2_665 59.72(13) ?
  La2 La2 La5 2_665 . 4_665 91.66(14) ?
  La2 La2 La5 2_665 . 5_565 59.76(12) ?
  La2 La2 La6 2_665 . 2_665 107.90(12) ?
  La2 La2 La6 2_665 . 3_675 146.9(2) ?
  La2 La2 La7 2_665 . 5_565 108.92(12) ?
  La2 La2 La7 2_665 . 6_665 150.8(2) ?
  La2 La2 Ru4 2_665 . . 106.59(12) ?
  La2 La2 Ru4 2_665 . 2_665 47.87(14) ?
  La2 La2 La3 3_565 . . 59.72(13) ?
  La2 La2 La3 3_565 . 2_665 90.76(15) ?
  La2 La2 La5 3_565 . 4_665 59.76(13) ?
  La2 La2 La5 3_565 . 5_565 91.66(14) ?
  La2 La2 La6 3_565 . 2_665 146.9(2) ?
  La2 La2 La6 3_565 . 3_675 107.90(13) ?
  La2 La2 La7 3_565 . 5_565 150.8(2) ?
  La2 La2 La7 3_565 . 6_665 108.92(12) ?
  La2 La2 Ru4 3_565 . . 47.87(9) ?
  La2 La2 Ru4 3_565 . 2_665 106.59(14) ?
  La3 La2 La3 . . 2_665 62.33(14) ?
  La3 La2 La5 . . 4_665 107.05(13) ?
  La3 La2 La5 . . 5_565 147.62(11) ?
  La3 La2 La6 . . 2_665 91.87(18) ?
  La3 La2 La6 . . 3_675 58.94(11) ?
  La3 La2 La7 . . 5_565 149.28(18) ?
  La3 La2 La7 . . 6_665 106.97(12) ?
  La3 La2 Ru4 . . . 44.68(17) ?
  La3 La2 Ru4 . . 2_665 106.2(2) ?
  La3 La2 La5 2_665 . 4_665 147.62(11) ?
  La3 La2 La5 2_665 . 5_565 107.05(10) ?
  La3 La2 La6 2_665 . 2_665 58.94(13) ?
  La3 La2 La6 2_665 . 3_675 91.87(18) ?
  La3 La2 La7 2_665 . 5_565 106.97(14) ?
  La3 La2 La7 2_665 . 6_665 149.28(18) ?
  La3 La2 Ru4 2_665 . . 106.2(2) ?
  La3 La2 Ru4 2_665 . 2_665 44.68(17) ?
  La5 La2 La5 4_665 . 5_565 64.37(14) ?
  La5 La2 La6 4_665 . 2_665 152.73(16) ?
  La5 La2 La6 4_665 . 3_675 108.92(11) ?
  La5 La2 La7 4_665 . 5_565 96.02(19) ?
  La5 La2 La7 4_665 . 6_665 61.34(11) ?
  La5 La2 Ru4 4_665 . . 65.26(18) ?
  La5 La2 Ru4 4_665 . 2_665 126.9(2) ?
  La5 La2 La6 5_565 . 2_665 108.92(13) ?
  La5 La2 La6 5_565 . 3_675 152.73(16) ?
  La5 La2 La7 5_565 . 5_565 61.34(13) ?
  La5 La2 La7 5_565 . 6_665 96.02(19) ?
  La5 La2 Ru4 5_565 . . 126.9(2) ?
  La5 La2 Ru4 5_565 . 2_665 65.26(17) ?
  La6 La2 La6 2_665 . 3_675 64.01(12) ?
  La6 La2 La7 2_665 . 5_565 60.16(15) ?
  La6 La2 La7 2_665 . 6_665 94.82(11) ?
  La6 La2 Ru4 2_665 . . 123.6(2) ?
  La6 La2 Ru4 2_665 . 2_665 62.57(15) ?
  La6 La2 La7 3_675 . 5_565 94.82(11) ?
  La6 La2 La7 3_675 . 6_665 60.16(13) ?
  La6 La2 Ru4 3_675 . . 62.57(12) ?
  La6 La2 Ru4 3_675 . 2_665 123.6(2) ?
  La7 La2 La7 5_565 . 6_665 66.54(11) ?
  La7 La2 Ru4 5_565 . . 140.14(15) ?
  La7 La2 Ru4 5_565 . 2_665 73.63(16) ?
  La7 La2 Ru4 6_665 . . 73.63(12) ?
  La7 La2 Ru4 6_665 . 2_665 140.1(2) ?
  Ru4 La2 Ru4 . . 2_665 146.0(2) ?
  La2 La3 La2 . . 3_565 60.56(13) ?
  La2 La3 La3 . . 2_665 58.83(13) ?
  La2 La3 La3 . . 3_565 89.24(13) ?
  La2 La3 La4 . . 5_564 149.65(12) ?
  La2 La3 La6 . . . 109.8(2) ?
  La2 La3 La6 . . 3_675 60.44(12) ?
  La2 La3 La9 . . 2_655 146.71(12) ?
  La2 La3 La9 . . 3_675 90.79(13) ?
  La2 La3 La10 . . . 108.59(16) ?
  La2 La3 Ru4 . . . 48.63(17) ?
  La2 La3 La3 3_565 . 2_665 89.24(14) ?
  La2 La3 La3 3_565 . 3_565 58.83(12) ?
  La2 La3 La4 3_565 . 5_564 149.65(13) ?
  La2 La3 La6 3_565 . . 60.44(12) ?
  La2 La3 La6 3_565 . 3_675 109.79(19) ?
  La2 La3 La9 3_565 . 2_655 90.79(12) ?
  La2 La3 La9 3_565 . 3_675 146.71(16) ?
  La2 La3 La10 3_565 . . 108.59(18) ?
  La2 La3 Ru4 3_565 . . 48.63(12) ?
  La3 La3 La3 2_665 . 3_565 60.00(10) ?
  La3 La3 La4 2_665 . 5_564 109.74(18) ?
  La3 La3 La6 2_665 . . 146.80(13) ?
  La3 La3 La6 2_665 . 3_675 90.67(12) ?
  La3 La3 La9 2_665 . 2_655 108.14(12) ?
  La3 La3 La9 2_665 . 3_675 59.75(11) ?
  La3 La3 La10 2_665 . . 149.99(8) ?
  La3 La3 Ru4 2_665 . . 106.6(2) ?
  La3 La3 La4 3_565 . 5_564 109.74(17) ?
  La3 La3 La6 3_565 . . 90.67(10) ?
  La3 La3 La6 3_565 . 3_675 146.80(17) ?
  La3 La3 La9 3_565 . 2_655 59.75(10) ?
  La3 La3 La9 3_565 . 3_675 108.14(14) ?
  La3 La3 La10 3_565 . . 149.99(12) ?
  La3 La3 Ru4 3_565 . . 106.61(18) ?
  La4 La3 La6 5_564 . . 93.92(16) ?
  La4 La3 La6 5_564 . 3_675 93.92(13) ?
  La4 La3 La9 5_564 . 2_655 61.31(13) ?
  La4 La3 La9 5_564 . 3_675 61.31(14) ?
  La4 La3 La10 5_564 . . 66.18(15) ?
  La4 La3 Ru4 5_564 . . 137.77(17) ?
  La6 La3 La6 . . 3_675 111.18(14) ?
  La6 La3 La9 . . 2_655 62.74(12) ?
  La6 La3 La9 . . 3_675 152.51(17) ?
  La6 La3 La10 . . . 60.95(8) ?
  La6 La3 Ru4 . . . 64.68(17) ?
  La6 La3 La9 3_675 . 2_655 152.51(17) ?
  La6 La3 La9 3_675 . 3_675 62.74(12) ?
  La6 La3 La10 3_675 . . 60.95(9) ?
  La6 La3 Ru4 3_675 . . 64.68(14) ?
  La9 La3 La9 2_655 . 3_675 109.2(2) ?
  La9 La3 La10 2_655 . . 95.88(13) ?
  La9 La3 Ru4 2_655 . . 124.98(17) ?
  La9 La3 La10 3_675 . . 95.88(11) ?
  La9 La3 Ru4 3_675 . . 124.98(14) ?
  La10 La3 Ru4 . . . 71.60(18) ?
  La3 La4 La4 6_655 . 2_765 109.74(17) ?
  La3 La4 La4 6_655 . 3_675 109.74(19) ?
  La3 La4 La5 6_655 . 4_665 123.63(14) ?
  La3 La4 La5 6_655 . 5_665 123.63(15) ?
  La3 La4 La7 6_655 . 4_665 134.77(12) ?
  La3 La4 La8 6_655 . 4_665 72.32(14) ?
  La3 La4 La9 6_655 . 4_765 62.53(15) ?
  La3 La4 La9 6_655 . 5_565 62.53(13) ?
  La3 La4 La10 6_655 . 4_775 56.38(13) ?
  La3 La4 Ru1 6_655 . 5_565 63.92(19) ?
  La3 La4 Ru1 6_655 . 6_655 63.92(16) ?
  La3 La4 Ru5 6_655 . . 152.59(18) ?
  La4 La4 La4 2_765 . 3_675 60.00(10) ?
  La4 La4 La5 2_765 . 4_665 108.42(14) ?
  La4 La4 La5 2_765 . 5_665 59.41(11) ?
  La4 La4 La7 2_765 . 4_665 109.16(17) ?
  La4 La4 La8 2_765 . 4_665 149.58(12) ?
  La4 La4 La9 2_765 . 4_765 90.28(9) ?
  La4 La4 La9 2_765 . 5_565 146.03(17) ?
  La4 La4 La10 2_765 . 4_775 61.51(12) ?
  La4 La4 Ru1 2_765 . 5_565 97.75(15) ?
  La4 La4 Ru1 2_765 . 6_655 51.80(12) ?
  La4 La4 Ru5 2_765 . . 48.17(10) ?
  La4 La4 La5 3_675 . 4_665 59.41(10) ?
  La4 La4 La5 3_675 . 5_665 108.42(13) ?
  La4 La4 La7 3_675 . 4_665 109.16(18) ?
  La4 La4 La8 3_675 . 4_665 149.58(9) ?
  La4 La4 La9 3_675 . 4_765 146.03(13) ?
  La4 La4 La9 3_675 . 5_565 90.28(11) ?
  La4 La4 La10 3_675 . 4_775 61.51(13) ?
  La4 La4 Ru1 3_675 . 5_565 51.80(15) ?
  La4 La4 Ru1 3_675 . 6_655 97.75(14) ?
  La4 La4 Ru5 3_675 . . 48.17(11) ?
  La5 La4 La5 4_665 . 5_665 111.1(2) ?
  La5 La4 La7 4_665 . 4_665 61.92(13) ?
  La5 La4 La8 4_665 . 4_665 93.44(10) ?
  La5 La4 La9 4_665 . 4_765 153.95(16) ?
  La5 La4 La9 4_665 . 5_565 62.49(11) ?
  La5 La4 La10 4_665 . 4_775 113.65(12) ?
  La5 La4 Ru1 4_665 . 5_565 71.20(16) ?
  La5 La4 Ru1 4_665 . 6_655 156.97(13) ?
  La5 La4 Ru5 4_665 . . 63.93(11) ?
  La5 La4 La7 5_665 . 4_665 61.92(13) ?
  La5 La4 La8 5_665 . 4_665 93.44(13) ?
  La5 La4 La9 5_665 . 4_765 62.49(12) ?
  La5 La4 La9 5_665 . 5_565 153.95(16) ?
  La5 La4 La10 5_665 . 4_775 113.65(10) ?
  La5 La4 Ru1 5_665 . 5_565 156.97(13) ?
  La5 La4 Ru1 5_665 . 6_655 71.20(15) ?
  La5 La4 Ru5 5_665 . . 63.93(11) ?
  La7 La4 La8 4_665 . 4_665 62.46(14) ?
  La7 La4 La9 4_665 . 4_765 95.29(14) ?
  La7 La4 La9 4_665 . 5_565 95.29(12) ?
  La7 La4 La10 4_665 . 4_775 168.85(15) ?
  La7 La4 Ru1 4_665 . 5_565 131.07(16) ?
  La7 La4 Ru1 4_665 . 6_655 131.07(17) ?
  La7 La4 Ru5 4_665 . . 72.63(15) ?
  La8 La4 La9 4_665 . 4_765 63.11(8) ?
  La8 La4 La9 4_665 . 5_565 63.11(8) ?
  La8 La4 La10 4_665 . 4_775 128.7(2) ?
  La8 La4 Ru1 4_665 . 5_565 109.43(14) ?
  La8 La4 Ru1 4_665 . 6_655 109.43(15) ?
  La8 La4 Ru5 4_665 . . 135.1(2) ?
  La9 La4 La9 4_765 . 5_565 111.09(14) ?
  La9 La4 La10 4_765 . 4_775 91.00(15) ?
  La9 La4 Ru1 4_765 . 5_565 125.4(2) ?
  La9 La4 Ru1 4_765 . 6_655 48.44(11) ?
  La9 La4 Ru5 4_765 . . 124.08(11) ?
  La9 La4 La10 5_565 . 4_775 91.00(15) ?
  La9 La4 Ru1 5_565 . 5_565 48.44(11) ?
  La9 La4 Ru1 5_565 . 6_655 125.4(2) ?
  La9 La4 Ru5 5_565 . . 124.08(13) ?
  La10 La4 Ru1 4_775 . 5_565 49.39(13) ?
  La10 La4 Ru1 4_775 . 6_655 49.39(14) ?
  La10 La4 Ru5 4_775 . . 96.21(11) ?
  Ru1 La4 Ru1 5_565 . 6_655 97.7(2) ?
  Ru1 La4 Ru5 5_565 . . 99.50(16) ?
  Ru1 La4 Ru5 6_655 . . 99.50(9) ?
  La2 La5 La2 4_664 . 6_654 60.49(13) ?
  La2 La5 La4 4_664 . 4_664 156.03(16) ?
  La2 La5 La4 4_664 . 6_544 113.64(11) ?
  La2 La5 La7 4_664 . . 106.2(2) ?
  La2 La5 La7 4_664 . 3_555 57.20(11) ?
  La2 La5 La9 4_664 . 2_655 142.72(10) ?
  La2 La5 La9 4_664 . 3_665 107.83(13) ?
  La2 La5 Ru3 4_664 . . 119.61(19) ?
  La2 La5 Ru3 4_664 . 2_655 61.67(17) ?
  La2 La5 La4 6_654 . 4_664 113.64(13) ?
  La2 La5 La4 6_654 . 6_544 156.03(17) ?
  La2 La5 La7 6_654 . . 57.20(12) ?
  La2 La5 La7 6_654 . 3_555 106.20(19) ?
  La2 La5 La9 6_654 . 2_655 107.83(10) ?
  La2 La5 La9 6_654 . 3_665 142.72(11) ?
  La2 La5 Ru3 6_654 . . 61.67(16) ?
  La2 La5 Ru3 6_654 . 2_655 119.6(2) ?
  La4 La5 La4 4_664 . 6_544 61.19(11) ?
  La4 La5 La7 4_664 . . 58.39(13) ?
  La4 La5 La7 4_664 . 3_555 107.78(11) ?
  La4 La5 La9 4_664 . 2_655 60.52(11) ?
  La4 La5 La9 4_664 . 3_665 90.14(18) ?
  La4 La5 Ru3 4_664 . . 67.20(13) ?
  La4 La5 Ru3 4_664 . 2_655 126.2(2) ?
  La4 La5 La7 6_544 . . 107.78(12) ?
  La4 La5 La7 6_544 . 3_555 58.39(12) ?
  La4 La5 La9 6_544 . 2_655 90.14(17) ?
  La4 La5 La9 6_544 . 3_665 60.52(12) ?
  La4 La5 Ru3 6_544 . . 126.2(2) ?
  La4 La5 Ru3 6_544 . 2_655 67.20(12) ?
  La7 La5 La7 . . 3_555 109.14(15) ?
  La7 La5 La9 . . 2_655 92.03(13) ?
  La7 La5 La9 . . 3_665 145.8(2) ?
  La7 La5 Ru3 . . . 51.08(11) ?
  La7 La5 Ru3 . . 2_655 159.8(2) ?
  La7 La5 La9 3_555 . 2_655 145.81(19) ?
  La7 La5 La9 3_555 . 3_665 92.03(12) ?
  La7 La5 Ru3 3_555 . . 159.8(2) ?
  La7 La5 Ru3 3_555 . 2_655 51.08(11) ?
  La9 La5 La9 2_655 . 3_665 58.14(13) ?
  La9 La5 Ru3 2_655 . . 50.33(16) ?
  La9 La5 Ru3 2_655 . 2_655 107.2(2) ?
  La9 La5 Ru3 3_665 . . 107.2(2) ?
  La9 La5 Ru3 3_665 . 2_655 50.33(17) ?
  Ru3 La5 Ru3 . . 2_655 148.13(17) ?
  La2 La6 La2 2_765 . 3_565 113.7(2) ?
  La2 La6 La3 2_765 . . 155.60(17) ?
  La2 La6 La3 2_765 . 2_765 60.62(12) ?
  La2 La6 La7 2_765 . 4_665 57.87(13) ?
  La2 La6 La9 2_765 . . 89.74(14) ?
  La2 La6 La9 2_765 . 2_655 143.08(16) ?
  La2 La6 La10 2_765 . . 106.29(9) ?
  La2 La6 Ru1 2_765 . . 122.97(15) ?
  La2 La6 Ru2 2_765 . . 65.22(12) ?
  La2 La6 La3 3_565 . . 60.62(12) ?
  La2 La6 La3 3_565 . 2_765 155.60(17) ?
  La2 La6 La7 3_565 . 4_665 57.87(13) ?
  La2 La6 La9 3_565 . . 143.08(13) ?
  La2 La6 La9 3_565 . 2_655 89.74(12) ?
  La2 La6 La10 3_565 . . 106.29(12) ?
  La2 La6 Ru1 3_565 . . 122.97(17) ?
  La2 La6 Ru2 3_565 . . 65.22(11) ?
  La3 La6 La3 . . 2_765 113.60(15) ?
  La3 La6 La7 . . 4_665 106.48(16) ?
  La3 La6 La9 . . . 108.29(19) ?
  La3 La6 La9 . . 2_655 60.69(12) ?
  La3 La6 La10 . . . 57.86(8) ?
  La3 La6 Ru1 . . . 65.18(17) ?
  La3 La6 Ru2 . . . 123.03(11) ?
  La3 La6 La7 2_765 . 4_665 106.48(14) ?
  La3 La6 La9 2_765 . . 60.69(12) ?
  La3 La6 La9 2_765 . 2_655 108.29(19) ?
  La3 La6 La10 2_765 . . 57.86(8) ?
  La3 La6 Ru1 2_765 . . 65.18(14) ?
  La3 La6 Ru2 2_765 . . 123.03(14) ?
  La7 La6 La9 4_665 . . 145.16(14) ?
  La7 La6 La9 4_665 . 2_655 145.16(9) ?
  La7 La6 La10 4_665 . . 107.53(17) ?
  La7 La6 Ru1 4_665 . . 161.16(17) ?
  La7 La6 Ru2 4_665 . . 53.30(17) ?
  La9 La6 La9 . . 2_655 57.38(12) ?
  La9 La6 La10 . . . 92.76(16) ?
  La9 La6 Ru1 . . . 47.41(16) ?
  La9 La6 Ru2 . . . 104.02(16) ?
  La9 La6 La10 2_655 . . 92.76(17) ?
  La9 La6 Ru1 2_655 . . 47.41(12) ?
  La9 La6 Ru2 2_655 . . 104.02(14) ?
  La10 La6 Ru1 . . . 53.63(17) ?
  La10 La6 Ru2 . . . 160.8(3) ?
  Ru1 La6 Ru2 . . . 145.5(2) ?
  La1 La7 La2 4_664 . 5_454 88.43(12) ?
  La1 La7 La2 4_664 . 6_654 88.43(12) ?
  La1 La7 La4 4_664 . 4_664 86.35(15) ?
  La1 La7 La5 4_664 . . 70.25(10) ?
  La1 La7 La5 4_664 . 2_555 70.25(10) ?
  La1 La7 La6 4_664 . 4_664 71.13(16) ?
  La1 La7 La7 4_664 . 2_665 145.15(15) ?
  La1 La7 La7 4_664 . 3_565 145.15(14) ?
  La1 La7 La8 4_664 . . 145.7(2) ?
  La1 La7 Ru2 4_664 . 4_664 120.3(2) ?
  La1 La7 Ru3 4_664 . . 119.07(13) ?
  La1 La7 Ru3 4_664 . 3_565 119.07(9) ?
  La2 La7 La2 5_454 . 6_654 121.6(2) ?
  La2 La7 La4 5_454 . 4_664 118.98(13) ?
  La2 La7 La5 5_454 . . 158.60(12) ?
  La2 La7 La5 5_454 . 2_555 61.46(12) ?
  La2 La7 La6 5_454 . 4_664 61.97(15) ?
  La2 La7 La7 5_454 . 2_665 108.92(13) ?
  La2 La7 La7 5_454 . 3_565 56.73(10) ?
  La2 La7 La8 5_454 . . 107.30(13) ?
  La2 La7 Ru2 5_454 . 4_664 65.98(12) ?
  La2 La7 Ru3 5_454 . . 152.50(14) ?
  La2 La7 Ru3 5_454 . 3_565 63.25(15) ?
  La2 La7 La4 6_654 . 4_664 118.98(15) ?
  La2 La7 La5 6_654 . . 61.46(12) ?
  La2 La7 La5 6_654 . 2_555 158.60(14) ?
  La2 La7 La6 6_654 . 4_664 61.97(14) ?
  La2 La7 La7 6_654 . 2_665 56.73(9) ?
  La2 La7 La7 6_654 . 3_565 108.92(11) ?
  La2 La7 La8 6_654 . . 107.30(10) ?
  La2 La7 Ru2 6_654 . 4_664 65.98(11) ?
  La2 La7 Ru3 6_654 . . 63.25(15) ?
  La2 La7 Ru3 6_654 . 3_565 152.50(10) ?
  La4 La7 La5 4_664 . . 59.68(13) ?
  La4 La7 La5 4_664 . 2_555 59.68(12) ?
  La4 La7 La6 4_664 . 4_664 157.48(12) ?
  La4 La7 La7 4_664 . 2_665 109.16(17) ?
  La4 La7 La7 4_664 . 3_565 109.16(18) ?
  La4 La7 La8 4_664 . . 59.33(13) ?
  La4 La7 Ru2 4_664 . 4_664 153.4(2) ?
  La4 La7 Ru3 4_664 . . 67.10(16) ?
  La4 La7 Ru3 4_664 . 3_565 67.10(17) ?
  La5 La7 La5 . . 2_555 107.61(15) ?
  La5 La7 La6 . . 4_664 110.42(16) ?
  La5 La7 La7 . . 2_665 90.45(9) ?
  La5 La7 La7 . . 3_565 144.57(14) ?
  La5 La7 La8 . . . 90.35(15) ?
  La5 La7 Ru2 . . 4_664 126.05(10) ?
  La5 La7 Ru3 . . . 48.87(9) ?
  La5 La7 Ru3 . . 3_565 125.3(2) ?
  La5 La7 La6 2_555 . 4_664 110.42(14) ?
  La5 La7 La7 2_555 . 2_665 144.57(17) ?
  La5 La7 La7 2_555 . 3_565 90.45(11) ?
  La5 La7 La8 2_555 . . 90.35(15) ?
  La5 La7 Ru2 2_555 . 4_664 126.05(13) ?
  La5 La7 Ru3 2_555 . . 125.3(2) ?
  La5 La7 Ru3 2_555 . 3_565 48.87(9) ?
  La6 La7 La7 4_664 . 2_665 90.21(14) ?
  La6 La7 La7 4_664 . 3_565 90.21(16) ?
  La6 La7 La8 4_664 . . 143.19(13) ?
  La6 La7 Ru2 4_664 . 4_664 49.12(15) ?
  La6 La7 Ru3 4_664 . . 123.75(16) ?
  La6 La7 Ru3 4_664 . 3_565 123.75(18) ?
  La7 La7 La7 2_665 . 3_565 60.00(9) ?
  La7 La7 La8 2_665 . . 58.54(12) ?
  La7 La7 Ru2 2_665 . 4_664 49.28(13) ?
  La7 La7 Ru3 2_665 . . 48.29(11) ?
  La7 La7 Ru3 2_665 . 3_565 95.77(13) ?
  La7 La7 La8 3_565 . . 58.54(12) ?
  La7 La7 Ru2 3_565 . 4_664 49.28(13) ?
  La7 La7 Ru3 3_565 . . 95.77(12) ?
  La7 La7 Ru3 3_565 . 3_565 48.29(12) ?
  La8 La7 Ru2 . . 4_664 94.06(15) ?
  La8 La7 Ru3 . . . 50.31(12) ?
  La8 La7 Ru3 . . 3_565 50.31(12) ?
  Ru2 La7 Ru3 4_664 . . 96.82(12) ?
  Ru2 La7 Ru3 4_664 . 3_565 96.82(15) ?
  Ru3 La7 Ru3 . . 3_565 100.0(2) ?
  La4 La8 La4 4_664 . 5_564 119.17(9) ?
  La4 La8 La4 4_664 . 6_554 119.17(7) ?
  La4 La8 La7 4_664 . . 58.21(13) ?
  La4 La8 La7 4_664 . 2_665 111.92(15) ?
  La4 La8 La7 4_664 . 3_565 111.92(14) ?
  La4 La8 La9 4_664 . 1_455 60.27(7) ?
  La4 La8 La9 4_664 . 2_655 60.27(7) ?
  La4 La8 La9 4_664 . 3_675 152.7(2) ?
  La4 La8 Ru3 4_664 . . 66.52(8) ?
  La4 La8 Ru3 4_664 . 2_665 157.6(3) ?
  La4 La8 Ru3 4_664 . 3_565 66.52(9) ?
  La4 La8 La4 5_564 . 6_554 119.17(9) ?
  La4 La8 La7 5_564 . . 111.92(15) ?
  La4 La8 La7 5_564 . 2_665 58.21(13) ?
  La4 La8 La7 5_564 . 3_565 111.92(15) ?
  La4 La8 La9 5_564 . 1_455 152.7(2) ?
  La4 La8 La9 5_564 . 2_655 60.27(8) ?
  La4 La8 La9 5_564 . 3_675 60.27(10) ?
  La4 La8 Ru3 5_564 . . 66.52(10) ?
  La4 La8 Ru3 5_564 . 2_665 66.52(10) ?
  La4 La8 Ru3 5_564 . 3_565 157.6(3) ?
  La4 La8 La7 6_554 . . 111.92(15) ?
  La4 La8 La7 6_554 . 2_665 111.92(15) ?
  La4 La8 La7 6_554 . 3_565 58.21(13) ?
  La4 La8 La9 6_554 . 1_455 60.27(7) ?
  La4 La8 La9 6_554 . 2_655 152.7(2) ?
  La4 La8 La9 6_554 . 3_675 60.27(9) ?
  La4 La8 Ru3 6_554 . . 157.6(3) ?
  La4 La8 Ru3 6_554 . 2_665 66.52(9) ?
  La4 La8 Ru3 6_554 . 3_565 66.52(10) ?
  La7 La8 La7 . . 2_665 62.92(13) ?
  La7 La8 La7 . . 3_565 62.92(13) ?
  La7 La8 La9 . . 1_455 91.15(10) ?
  La7 La8 La9 . . 2_655 91.15(11) ?
  La7 La8 La9 . . 3_675 149.09(19) ?
  La7 La8 Ru3 . . . 50.42(12) ?
  La7 La8 Ru3 . . 2_665 99.4(2) ?
  La7 La8 Ru3 . . 3_565 50.42(13) ?
  La7 La8 La7 2_665 . 3_565 62.92(14) ?
  La7 La8 La9 2_665 . 1_455 149.09(19) ?
  La7 La8 La9 2_665 . 2_655 91.15(11) ?
  La7 La8 La9 2_665 . 3_675 91.15(11) ?
  La7 La8 Ru3 2_665 . . 50.42(13) ?
  La7 La8 Ru3 2_665 . 2_665 50.42(14) ?
  La7 La8 Ru3 2_665 . 3_565 99.4(2) ?
  La7 La8 La9 3_565 . 1_455 91.15(11) ?
  La7 La8 La9 3_565 . 2_655 149.09(19) ?
  La7 La8 La9 3_565 . 3_675 91.15(10) ?
  La7 La8 Ru3 3_565 . . 99.4(2) ?
  La7 La8 Ru3 3_565 . 2_665 50.42(12) ?
  La7 La8 Ru3 3_565 . 3_565 50.42(12) ?
  La9 La8 La9 1_455 . 2_655 106.79(13) ?
  La9 La8 La9 1_455 . 3_675 106.79(13) ?
  La9 La8 Ru3 1_455 . . 125.78(6) ?
  La9 La8 Ru3 1_455 . 2_665 125.78(8) ?
  La9 La8 Ru3 1_455 . 3_565 49.67(15) ?
  La9 La8 La9 2_655 . 3_675 106.79(14) ?
  La9 La8 Ru3 2_655 . . 49.67(15) ?
  La9 La8 Ru3 2_655 . 2_665 125.78(7) ?
  La9 La8 Ru3 2_655 . 3_565 125.78(7) ?
  La9 La8 Ru3 3_675 . . 125.78(7) ?
  La9 La8 Ru3 3_675 . 2_665 49.67(15) ?
  La9 La8 Ru3 3_675 . 3_565 125.78(9) ?
  Ru3 La8 Ru3 . . 2_665 100.20(19) ?
  Ru3 La8 Ru3 . . 3_565 100.20(19) ?
  Ru3 La8 Ru3 2_665 . 3_565 100.20(18) ?
  La3 La9 La3 2_765 . 3_665 60.51(11) ?
  La3 La9 La4 2_765 . 4_764 106.19(11) ?
  La3 La9 La4 2_765 . 6_654 56.16(12) ?
  La3 La9 La5 2_765 . 2_655 153.45(15) ?
  La3 La9 La5 2_765 . 3_665 112.04(11) ?
  La3 La9 La6 2_765 . . 56.57(10) ?
  La3 La9 La6 2_765 . 3_665 87.60(17) ?
  La3 La9 La8 2_765 . 1_655 67.06(11) ?
  La3 La9 La9 2_765 . 2_655 108.14(13) ?
  La3 La9 La9 2_765 . 3_665 144.6(2) ?
  La3 La9 Ru1 2_765 . . 61.43(12) ?
  La3 La9 Ru1 2_765 . 3_665 118.7(2) ?
  La3 La9 Ru3 2_765 . 3_665 108.56(12) ?
  La3 La9 La4 3_665 . 4_764 56.16(13) ?
  La3 La9 La4 3_665 . 6_654 106.19(11) ?
  La3 La9 La5 3_665 . 2_655 112.04(13) ?
  La3 La9 La5 3_665 . 3_665 153.45(16) ?
  La3 La9 La6 3_665 . . 87.60(17) ?
  La3 La9 La6 3_665 . 3_665 56.57(12) ?
  La3 La9 La8 3_665 . 1_655 67.06(12) ?
  La3 La9 La9 3_665 . 2_655 144.6(2) ?
  La3 La9 La9 3_665 . 3_665 108.14(13) ?
  La3 La9 Ru1 3_665 . . 118.7(2) ?
  La3 La9 Ru1 3_665 . 3_665 61.43(15) ?
  La3 La9 Ru3 3_665 . 3_665 108.56(15) ?
  La4 La9 La4 4_764 . 6_654 112.06(14) ?
  La4 La9 La5 4_764 . 2_655 56.99(11) ?
  La4 La9 La5 4_764 . 3_665 108.06(19) ?
  La4 La9 La6 4_764 . . 141.9(2) ?
  La4 La9 La6 4_764 . 3_665 87.10(13) ?
  La4 La9 La8 4_764 . 1_655 56.63(7) ?
  La4 La9 La9 4_764 . 2_655 145.54(13) ?
  La4 La9 La9 4_764 . 3_665 89.72(9) ?
  La4 La9 Ru1 4_764 . . 162.55(11) ?
  La4 La9 Ru1 4_764 . 3_665 51.37(15) ?
  La4 La9 Ru3 4_764 . 3_665 64.02(14) ?
  La4 La9 La5 6_654 . 2_655 108.06(19) ?
  La4 La9 La5 6_654 . 3_665 56.99(11) ?
  La4 La9 La6 6_654 . . 87.10(12) ?
  La4 La9 La6 6_654 . 3_665 141.95(19) ?
  La4 La9 La8 6_654 . 1_655 56.63(8) ?
  La4 La9 La9 6_654 . 2_655 89.72(11) ?
  La4 La9 La9 6_654 . 3_665 145.54(16) ?
  La4 La9 Ru1 6_654 . . 51.37(12) ?
  La4 La9 Ru1 6_654 . 3_665 162.55(18) ?
  La4 La9 Ru3 6_654 . 3_665 64.02(13) ?
  La5 La9 La5 2_655 . 3_665 62.04(14) ?
  La5 La9 La6 2_655 . . 149.48(9) ?
  La5 La9 La6 2_655 . 3_665 109.92(10) ?
  La5 La9 La8 2_655 . 1_655 86.47(14) ?
  La5 La9 La9 2_655 . 2_655 91.69(14) ?
  La5 La9 La9 2_655 . 3_665 60.93(12) ?
  La5 La9 Ru1 2_655 . . 128.7(2) ?
  La5 La9 Ru1 2_655 . 3_665 69.16(16) ?
  La5 La9 Ru3 2_655 . 3_665 47.12(11) ?
  La5 La9 La6 3_665 . . 109.92(13) ?
  La5 La9 La6 3_665 . 3_665 149.48(12) ?
  La5 La9 La8 3_665 . 1_655 86.47(15) ?
  La5 La9 La9 3_665 . 2_655 60.93(13) ?
  La5 La9 La9 3_665 . 3_665 91.69(14) ?
  La5 La9 Ru1 3_665 . . 69.16(17) ?
  La5 La9 Ru1 3_665 . 3_665 128.7(2) ?
  La5 La9 Ru3 3_665 . 3_665 47.12(13) ?
  La6 La9 La6 . . 3_665 60.69(13) ?
  La6 La9 La8 . . 1_655 123.49(12) ?
  La6 La9 La9 . . 2_655 61.31(13) ?
  La6 La9 La9 . . 3_665 91.44(14) ?
  La6 La9 Ru1 . . . 43.62(16) ?
  La6 La9 Ru1 . . 3_665 103.7(2) ?
  La6 La9 Ru3 . . 3_665 149.61(12) ?
  La6 La9 La8 3_665 . 1_655 123.49(15) ?
  La6 La9 La9 3_665 . 2_655 91.44(15) ?
  La6 La9 La9 3_665 . 3_665 61.31(12) ?
  La6 La9 Ru1 3_665 . . 103.7(2) ?
  La6 La9 Ru1 3_665 . 3_665 43.62(16) ?
  La6 La9 Ru3 3_665 . 3_665 149.61(13) ?
  La8 La9 La9 1_655 . 2_655 143.40(15) ?
  La8 La9 La9 1_655 . 3_665 143.40(16) ?
  La8 La9 Ru1 1_655 . . 105.97(8) ?
  La8 La9 Ru1 1_655 . 3_665 105.97(16) ?
  La8 La9 Ru3 1_655 . 3_665 48.44(13) ?
  La9 La9 La9 2_655 . 3_665 60.00(10) ?
  La9 La9 Ru1 2_655 . . 49.31(9) ?
  La9 La9 Ru1 2_655 . 3_665 107.43(15) ?
  La9 La9 Ru3 2_655 . 3_665 106.82(19) ?
  La9 La9 Ru1 3_665 . . 107.43(13) ?
  La9 La9 Ru1 3_665 . 3_665 49.31(14) ?
  La9 La9 Ru3 3_665 . 3_665 106.82(18) ?
  Ru1 La9 Ru1 . . 3_665 144.2(3) ?
  Ru1 La9 Ru3 . . 3_665 106.59(19) ?
  Ru1 La9 Ru3 3_665 . 3_665 106.6(2) ?
  La1 La10 La3 . . . 89.13(16) ?
  La1 La10 La3 . . 2_765 89.13(16) ?
  La1 La10 La3 . . 3_675 89.13(16) ?
  La1 La10 La4 . . 4_774 146.57(9) ?
  La1 La10 La4 . . 5_564 146.57(9) ?
  La1 La10 La4 . . 6_654 146.57(9) ?
  La1 La10 La6 . . . 72.72(14) ?
  La1 La10 La6 . . 2_765 72.72(14) ?
  La1 La10 La6 . . 3_675 72.72(15) ?
  La1 La10 Ru1 . . . 119.21(17) ?
  La1 La10 Ru1 . . 2_765 119.21(17) ?
  La1 La10 Ru1 . . 3_675 119.21(17) ?
  La3 La10 La3 . . 2_765 119.98(6) ?
  La3 La10 La3 . . 3_675 119.98(9) ?
  La3 La10 La4 . . 4_774 106.74(16) ?
  La3 La10 La4 . . 5_564 57.45(14) ?
  La3 La10 La4 . . 6_654 106.74(16) ?
  La3 La10 La6 . . . 61.19(7) ?
  La3 La10 La6 . . 2_765 161.8(3) ?
  La3 La10 La6 . . 3_675 61.19(7) ?
  La3 La10 Ru1 . . . 64.60(10) ?
  La3 La10 Ru1 . . 2_765 151.7(3) ?
  La3 La10 Ru1 . . 3_675 64.60(11) ?
  La3 La10 La3 2_765 . 3_675 119.98(8) ?
  La3 La10 La4 2_765 . 4_774 106.74(16) ?
  La3 La10 La4 2_765 . 5_564 106.74(17) ?
  La3 La10 La4 2_765 . 6_654 57.45(14) ?
  La3 La10 La6 2_765 . . 61.19(7) ?
  La3 La10 La6 2_765 . 2_765 61.19(9) ?
  La3 La10 La6 2_765 . 3_675 161.8(3) ?
  La3 La10 Ru1 2_765 . . 64.60(11) ?
  La3 La10 Ru1 2_765 . 2_765 64.60(15) ?
  La3 La10 Ru1 2_765 . 3_675 151.7(3) ?
  La3 La10 La4 3_675 . 4_774 57.45(14) ?
  La3 La10 La4 3_675 . 5_564 106.74(17) ?
  La3 La10 La4 3_675 . 6_654 106.74(16) ?
  La3 La10 La6 3_675 . . 161.8(3) ?
  La3 La10 La6 3_675 . 2_765 61.19(11) ?
  La3 La10 La6 3_675 . 3_675 61.19(9) ?
  La3 La10 Ru1 3_675 . . 151.7(3) ?
  La3 La10 Ru1 3_675 . 2_765 64.60(15) ?
  La3 La10 Ru1 3_675 . 3_675 64.60(11) ?
  La4 La10 La4 4_774 . 5_564 56.99(12) ?
  La4 La10 La4 4_774 . 6_654 56.99(13) ?
  La4 La10 La6 4_774 . . 140.7(2) ?
  La4 La10 La6 4_774 . 2_765 89.14(12) ?
  La4 La10 La6 4_774 . 3_675 89.14(12) ?
  La4 La10 Ru1 4_774 . . 94.2(2) ?
  La4 La10 Ru1 4_774 . 2_765 49.63(16) ?
  La4 La10 Ru1 4_774 . 3_675 49.63(15) ?
  La4 La10 La4 5_564 . 6_654 56.99(14) ?
  La4 La10 La6 5_564 . . 89.14(12) ?
  La4 La10 La6 5_564 . 2_765 140.7(2) ?
  La4 La10 La6 5_564 . 3_675 89.14(13) ?
  La4 La10 Ru1 5_564 . . 49.63(15) ?
  La4 La10 Ru1 5_564 . 2_765 94.2(2) ?
  La4 La10 Ru1 5_564 . 3_675 49.63(14) ?
  La4 La10 La6 6_654 . . 89.14(12) ?
  La4 La10 La6 6_654 . 2_765 89.14(13) ?
  La4 La10 La6 6_654 . 3_675 140.7(2) ?
  La4 La10 Ru1 6_654 . . 49.63(13) ?
  La4 La10 Ru1 6_654 . 2_765 49.63(15) ?
  La4 La10 Ru1 6_654 . 3_675 94.2(2) ?
  La6 La10 La6 . . 2_765 111.57(14) ?
  La6 La10 La6 . . 3_675 111.57(13) ?
  La6 La10 Ru1 . . . 46.49(15) ?
  La6 La10 Ru1 . . 2_765 124.17(15) ?
  La6 La10 Ru1 . . 3_675 124.17(9) ?
  La6 La10 La6 2_765 . 3_675 111.57(14) ?
  La6 La10 Ru1 2_765 . . 124.17(12) ?
  La6 La10 Ru1 2_765 . 2_765 46.49(15) ?
  La6 La10 Ru1 2_765 . 3_675 124.17(11) ?
  La6 La10 Ru1 3_675 . . 124.17(10) ?
  La6 La10 Ru1 3_675 . 2_765 124.17(14) ?
  La6 La10 Ru1 3_675 . 3_675 46.49(16) ?
  Ru1 La10 Ru1 . . 2_765 98.2(2) ?
  Ru1 La10 Ru1 . . 3_675 98.2(2) ?
  Ru1 La10 Ru1 2_765 . 3_675 98.2(2) ?
  La4 Ru1 La4 5_564 . 6_654 76.40(18) ?
  La4 Ru1 La6 5_564 . . 136.9(2) ?
  La4 Ru1 La9 5_564 . . 129.5(3) ?
  La4 Ru1 La9 5_564 . 2_655 80.19(16) ?
  La4 Ru1 La10 5_564 . . 80.98(19) ?
  La4 Ru1 La6 6_654 . . 136.93(18) ?
  La4 Ru1 La9 6_654 . . 80.19(16) ?
  La4 Ru1 La9 6_654 . 2_655 129.5(3) ?
  La4 Ru1 La10 6_654 . . 80.98(15) ?
  La6 Ru1 La9 . . . 89.0(2) ?
  La6 Ru1 La9 . . 2_655 88.96(18) ?
  La6 Ru1 La10 . . . 79.9(2) ?
  La9 Ru1 La9 . . 2_655 81.38(16) ?
  La9 Ru1 La10 . . . 137.99(16) ?
  La9 Ru1 La10 2_655 . . 138.0(2) ?
  La6 Ru2 La6 . . 2_655 88.3(2) ?
  La6 Ru2 La6 . . 3_665 88.3(2) ?
  La6 Ru2 La7 . . 4_665 77.58(15) ?
  La6 Ru2 La7 . . 5_555 133.93(12) ?
  La6 Ru2 La7 . . 6_655 133.93(8) ?
  La6 Ru2 La6 2_655 . 3_665 88.3(2) ?
  La6 Ru2 La7 2_655 . 4_665 133.93(12) ?
  La6 Ru2 La7 2_655 . 5_555 77.58(15) ?
  La6 Ru2 La7 2_655 . 6_655 133.93(10) ?
  La6 Ru2 La7 3_665 . 4_665 133.93(9) ?
  La6 Ru2 La7 3_665 . 5_555 133.93(10) ?
  La6 Ru2 La7 3_665 . 6_655 77.58(16) ?
  La7 Ru2 La7 4_665 . 5_555 81.4(2) ?
  La7 Ru2 La7 4_665 . 6_655 81.4(2) ?
  La7 Ru2 La7 5_555 . 6_655 81.4(2) ?
  La5 Ru3 La5 . . 3_665 88.43(13) ?
  La5 Ru3 La7 . . . 80.05(14) ?
  La5 Ru3 La7 . . 2_665 139.0(3) ?
  La5 Ru3 La8 . . . 132.81(15) ?
  La5 Ru3 La9 . . 2_655 82.55(18) ?
  La5 Ru3 La7 3_665 . . 139.0(3) ?
  La5 Ru3 La7 3_665 . 2_665 80.05(14) ?
  La5 Ru3 La8 3_665 . . 132.81(15) ?
  La5 Ru3 La9 3_665 . 2_655 82.55(17) ?
  La7 Ru3 La7 . . 2_665 83.41(17) ?
  La7 Ru3 La8 . . . 79.27(14) ?
  La7 Ru3 La9 . . 2_655 133.59(16) ?
  La7 Ru3 La8 2_665 . . 79.27(15) ?
  La7 Ru3 La9 2_665 . 2_655 133.59(17) ?
  La8 Ru3 La9 . . 2_655 81.9(2) ?
  La1 Ru4 La2 . . . 126.9(2) ?
  La1 Ru4 La2 . . 3_565 126.9(2) ?
  La1 Ru4 La3 . . . 130.3(3) ?
  La2 Ru4 La2 . . 3_565 84.25(16) ?
  La2 Ru4 La3 . . . 86.7(2) ?
  La2 Ru4 La3 3_565 . . 86.69(18) ?
  La1 Ru5 La4 . . . 129.64(11) ?
  La1 Ru5 La4 . . 2_765 129.64(11) ?
  La1 Ru5 La4 . . 3_675 129.64(11) ?
  La4 Ru5 La4 . . 2_765 83.65(12) ?
  La4 Ru5 La4 . . 3_675 83.65(13) ?
  La4 Ru5 La4 2_765 . 3_675 83.65(14) ?

loop_
 _geom_torsion_atom_site_label_1
 _geom_torsion_atom_site_label_2
 _geom_torsion_atom_site_label_3
 _geom_torsion_atom_site_label_4
 _geom_torsion_site_symmetry_1
 _geom_torsion_site_symmetry_2
 _geom_torsion_site_symmetry_3
 _geom_torsion_site_symmetry_4
 _geom_torsion
 _geom_torsion_publ_flag
 ? ? ? ? ? ? ? ? ? ?

loop_
 _geom_hbond_atom_site_label_D
 _geom_hbond_atom_site_label_H
 _geom_hbond_atom_site_label_A
 _geom_hbond_site_symmetry_D
 _geom_hbond_site_symmetry_H
 _geom_hbond_site_symmetry_A
 _geom_hbond_distance_DH
 _geom_hbond_distance_HA
 _geom_hbond_distance_DA
 _geom_hbond_angle_DHA
 _geom_hbond_publ_flag
 ? ? ? ? ? ? ? ? ? ? ?


#=======================================================================

# 11. STRUCTURE-FACTOR LIST

loop_
 _refln_index_h
 _refln_index_k
 _refln_index_l
 _refln_F_squared_calc
 _refln_F_squared_meas
 _refln_F_squared_sigma
 _refln_observed_status
  -1   2   0  11804.00  11972.60   1672.02 o
  -1   3   0 217808.00 218560.00   4242.25 o
  -1   4   0   8772.33   6572.36    920.06 o
  -2   5   0  16834.90  17780.80   1590.68 o
  -1   5   0  24385.90  26348.80   1553.77 o
  -1   6   0  16873.70  12883.40   1686.72 o
   0   6   0  52333.00  66152.00   5865.87 o
  -3   7   0  47303.50  43185.80   3135.41 o
  -2   7   0 104609.00 118284.00   5108.44 o
  -1   7   0   5787.72  10980.70   2649.29 o
  -4   8   0  10462.50  22536.60   6588.57 o
  -3   8   0   2302.40   4698.61   1264.80 o
  -2   8   0  51557.20  47138.20   2498.84 o
  -2   9   0  19550.90  28229.70   3788.97 o
  -5  10   0 719036.00 766928.00  35880.80 o
  -1  10   0   6605.35  14642.80   4614.38 o
  -5  11   0   7240.32  14087.00   3513.29 o
  -6  12   0  40285.10  49640.10   9306.69 o
  -4  12   0  18750.10  23915.10   7382.83 o
  -3  12   0  56965.30  53524.20  10280.10 o
  -5  13   0  17414.10  20719.20   6727.59 o
  -1   3   1  70674.10  68627.70   2600.31 o
  -1   3  -1  71028.30  69609.20   2281.38 o
   0   3  -1  43547.30  51019.20   2853.14 o
  -1   4   1   5222.68   5237.39    839.98 o
  -1   4  -1   5125.76   6502.89    810.05 o
  -2   5   1   3362.58   2809.55    684.48 o
  -1   5   1   7001.47   7169.52    999.91 o
  -1   5  -1   7010.09   7525.69    898.78 o
  -2   6   1  16408.70  16171.70   1494.08 o
  -2   6  -1  16610.70  17837.00   2159.94 o
  -1   6   1   5943.80   8500.24   1348.08 o
  -1   6  -1   5910.37   7865.56    883.97 o
   0   6   1  10353.70  15026.90   3147.50 o
  -2   7  -1   9617.29   9706.96   1775.53 o
  -1   7   1  17123.50  21637.20   3909.50 o
  -1   7  -1  17228.90  13635.30   1228.39 o
   0   7  -1   4266.18   3695.82    966.87 o
  -3   8  -1   2923.01   2790.21    781.93 o
  -2   8   1  93741.80 107143.00   7237.37 o
  -2   8  -1  94357.00 100696.00   3960.78 o
  -4   9   1  31426.90  34023.00   5162.31 o
  -4   9  -1  31568.00  30817.10   4863.72 o
  -2   9  -1   4407.91   8241.21   1879.62 o
  -1   9   1   6199.85  10567.60   2428.19 o
  -2  10   1   4704.97   6079.61   1908.04 o
  -2  10  -1   4676.09   6312.41   1849.26 o
  -1  10  -1   7716.54  12452.10   4097.97 o
  -5  11   1  11518.40  14643.10   3576.12 o
  -5  11  -1  11477.80  16601.20   3855.33 o
  -3  11  -1  49503.00  65904.40   6478.90 o
   0  11   1  10597.40  14545.90   4794.55 o
  -1   2   2   2775.17   2977.26    743.78 o
  -1   3   2 102566.00 104594.00   4290.44 o
  -1   3  -2 102481.00  93267.10   2832.62 o
   0   3   2   6273.64   8940.55   1426.73 o
   0   3  -2   6236.03   6964.80   1033.55 o
  -2   4   2   8360.33   6737.54   1298.93 o
  -2   4  -2   8280.24   7624.52   2017.37 o
  -1   4   2  10868.40  10443.30    962.90 o
  -1   4  -2  10965.00  10880.70   1103.80 o
   0   4   2  22530.20  27658.70   2687.95 o
   0   4  -2  21378.10  23986.00   2007.39 o
  -2   5   2  34461.30  28860.90   2422.28 o
  -2   5  -2  33985.60  34970.60   2319.47 o
   0   5  -2 103852.00  94335.60   5928.55 o
  -2   6   2  32567.30  27859.10   2020.70 o
  -2   6  -2  32738.90  30808.00   2041.63 o
  -1   6   2  12415.60  14379.10   1409.86 o
  -1   6  -2  12297.50  13965.10   1254.00 o
   0   6   2   5805.64   8452.23   1821.15 o
  -3   7   2  12905.30  12554.20   1980.05 o
  -3   7  -2  12740.30  10726.50   1753.65 o
  -1   7   2  13429.80  18739.40   3758.91 o
  -1   7  -2  13528.60  12661.50   1314.68 o
   0   7  -2  12383.10  13689.50   1948.34 o
  -3   8   2   7497.22   7631.42   1380.36 o
  -3   8  -2   7447.76   5806.63   1375.66 o
   0   8  -2  33419.50  26373.80   2731.40 o
  -4   9  -2  15140.40  18737.80   3955.71 o
  -2   9   2   8458.96  12568.50   2676.05 o
  -2   9  -2   8386.65  12744.70   2503.75 o
  -1   9   2   3493.06   7817.85   2020.89 o
  -4  10  -2   2420.00   8507.92   2740.35 o
   0  10   2  12832.80  23671.40   5766.12 o
  -3  11  -2  19153.70  38158.80   8184.49 o
  -2  11   2  10732.50  13180.70   2853.94 o
  -6  13   2   9863.83  20567.20   4542.69 o
   0   1   3   5437.58   5500.11    642.84 o
   0   1  -3   5427.55   6196.44    680.27 o
   0   2  -3   8304.72  10868.70   1516.95 o
  -1   3   3  64341.50  57861.10   2035.11 o
  -1   3  -3  64531.70  63572.80   1934.71 o
  -1   4   3  15846.50  16036.40   1403.63 o
  -1   4  -3  15883.10  15635.50    977.81 o
   0   4  -3  74523.50  89819.00   5553.11 o
  -2   5   3  16579.30  13780.50   1635.96 o
  -2   5  -3  16410.10  14888.80   2331.87 o
  -1   5   3 173012.00 181474.00   4193.38 o
  -1   5  -3 173658.00 180698.00   4804.81 o
   0   5  -3  79765.50  87141.60   7006.35 o
  -2   6   3  16714.60  14148.30   1352.50 o
  -2   6  -3  16619.10  16128.50   1946.76 o
  -1   6   3  13550.90  14056.90   1318.39 o
  -1   6  -3  13605.60  16444.10   1477.46 o
   0   6   3 134830.00 138251.00   6827.70 o
   0   6  -3 134940.00 127449.00   4807.77 o
  -3   7   3   5691.75   6079.11   1779.67 o
  -3   7  -3   5738.20  11539.10   2404.53 o
  -2   7  -3 271528.00 244028.00   7950.58 o
  -1   7   3   4747.30   6779.88   1293.51 o
  -1   7  -3   4779.10   4372.41    868.11 o
   0   7  -3   3031.54   4467.39   1259.69 o
  -3   8   3  19674.30  19011.30   2802.38 o
  -1   8  -3   2077.41   3639.43    922.15 o
  -4   9   3   7911.56   9517.97   1985.98 o
  -4   9  -3   8020.98  10487.00   2877.41 o
  -3   9   3   7700.64   7111.93   2315.56 o
  -3   9  -3   7167.04   5275.15   1478.27 o
  -1   9   3   5356.43  11508.10   2647.49 o
  -4  10  -3   6528.63  12245.10   3308.28 o
  -2  10   3  62506.10  68545.40   6519.72 o
  -2  10  -3  62618.10  73752.10   9601.33 o
   0  10   3  21328.90  30890.70   6591.37 o
  -5  11  -3   4147.91   8615.82   2822.49 o
  -3  11   3  21702.60  34595.30   5469.41 o
  -3  12   3   5465.84  11623.30   3184.42 o
  -6  13   3   5343.32  13328.10   3589.71 o
   0   0   4   9669.50  10290.10   1522.76 o
   0   0  -4   9564.88   9945.13   1050.22 o
   0   1   4    996.64   1390.98    446.77 o
   0   1  -4   1052.37   1171.43    328.13 o
  -1   2   4   7503.80   6264.24    943.07 o
  -1   2  -4   7629.23   6601.52    534.18 o
   0   2  -4  68617.60  77508.80   3271.82 o
  -1   3   4 468910.00 443295.00   6117.71 o
  -1   3  -4 468810.00 470496.00   5194.12 o
   0   3   4   3379.51   2263.49    589.39 o
   0   3  -4   3441.18   4902.77   1238.63 o
  -2   4  -4   6246.07   5666.34    805.81 o
  -1   4   4  80779.50  80996.60   2890.77 o
  -1   4  -4  80619.00  83547.90   2347.47 o
   0   4   4  84377.10  94584.60   4166.13 o
  -2   5  -4  71854.10  62342.90   3839.49 o
  -1   5   4   3021.72   3497.45    753.74 o
  -1   5  -4   3081.90   2899.74    690.25 o
   0   5   4 729856.00 790508.00  15306.90 o
  -3   6   4   7042.69   3599.51   1196.77 o
  -3   6  -4   7114.50   9112.78   2936.76 o
  -2   6   4  18834.30  17208.70   1559.78 o
  -2   6  -4  18912.60  18482.50   1551.22 o
  -1   6   4  37943.70  38562.30   2480.07 o
  -1   6  -4  37713.10  37395.30   2080.28 o
   0   6   4   3239.85   8026.76   2094.23 o
   0   6  -4   3118.99   4213.93   1332.82 o
  -3   7  -4 139010.00 123312.00   6222.40 o
  -2   7   4   5527.87   7204.58   1297.60 o
  -1   7   4  12664.30  11745.60   2262.44 o
  -1   7  -4  12713.70  15727.80   1717.67 o
   0   7   4  59571.80  59758.20   4672.48 o
   0   7  -4  59250.50  51229.20   4187.92 o
   0   8  -4   6533.41   7567.17   1633.83 o
  -4   9   4   7746.24   6653.38   1584.94 o
  -4   9  -4   8030.43  10446.10   2897.92 o
  -2   9   4  34889.30  36683.60   4714.54 o
  -2   9  -4  34785.80  41260.00   3172.41 o
   0   9   4  13063.30  19494.00   5280.98 o
  -3  10   4  21391.90  25126.90   4715.41 o
  -3  10  -4  21371.80  23953.40   3266.19 o
   0  10   4 117040.00 132557.00  13650.00 o
  -3  11   4  64786.60  80939.90   8408.69 o
  -3  11  -4  64897.10  78386.00  11039.70 o
  -2  11   4  35038.60  41066.90   5447.18 o
  -2  11  -4  35138.30  45214.40   8098.56 o
   0  11   4  14616.10  18127.20   5664.22 o
  -5  12   4   6440.67  10765.20   3206.27 o
  -4  12   4  16956.20  19952.10   4252.09 o
  -3  12   4   4210.26  11924.60   3455.63 o
  -6  13   4  14964.70  17735.50   4007.00 o
   0   1   5   4943.23   5002.44    638.67 o
   0   1  -5   4944.80   4563.05    464.41 o
   0   2  -5  97875.50 110746.00   4138.13 o
  -1   3   5 165899.00 157228.00   3531.12 o
  -1   3  -5 165864.00 164039.00   3029.89 o
   0   3  -5  55609.90  62876.20   3188.75 o
  -1   4   5   6866.95   5991.19    733.53 o
  -1   4  -5   6780.98   6610.62    749.58 o
   0   4   5  30034.30  33572.00   2485.23 o
   0   4  -5  30589.10  33775.50   2757.01 o
  -2   5   5  22589.00  20856.10   1661.41 o
  -2   5  -5  22259.10  18330.80   2179.28 o
  -1   5   5  11556.70  12133.10   1178.33 o
  -1   5  -5  11594.70  13369.80   1359.43 o
   0   5   5 215942.00 236749.00   8392.41 o
   0   5  -5 215574.00 234678.00   8942.10 o
  -2   6   5  16165.30  13625.80   1460.88 o
  -2   6  -5  16225.70  13678.80   1596.23 o
  -1   6   5   5071.52   5745.32   1041.92 o
  -1   6  -5   4945.37   5375.12    775.14 o
   0   6   5  11611.30   9000.32   1292.20 o
   0   6  -5  11616.70  15028.00   2175.62 o
  -3   7   5  43805.20  41331.70   2790.99 o
  -2   7   5  17158.40  15737.70   1467.45 o
  -2   7  -5  17222.50  16474.80   1578.42 o
  -1   7   5   5915.34   6493.81   1333.73 o
  -1   7  -5   6078.36   6527.52   1286.05 o
   0   7   5  11696.90  11062.20   1524.97 o
   0   7  -5  11482.20  14110.40   1975.45 o
  -3   8   5  10231.20  14678.60   2138.30 o
  -3   8  -5  10224.70  12217.90   1522.38 o
  -2   8   5  36304.20  34572.30   4191.26 o
  -2   8  -5  36752.50  43976.30   4176.39 o
   0   8  -5  11484.80  10871.90   2022.43 o
  -4   9   5   4463.12   6241.31   1798.19 o
  -3   9  -5   1901.44   6050.56   1913.96 o
  -2   9   5  19374.70  17013.20   3366.22 o
  -2   9  -5  19252.40  22243.20   2532.80 o
  -2  10   5   6523.06   9276.44   2882.23 o
  -3  11  -5  16821.50  13255.50   4390.43 o
  -4  12   5   3248.73  10478.00   3347.44 o
  -6  13   5   4836.65  11176.50   3192.10 o
   0   0   6  47569.50  51415.10   2842.17 o
   0   0  -6  47594.00  47301.30   2610.22 o
   0   1  -6  39606.70  42062.00   1190.35 o
  -1   2   6 109194.00 106175.00   3886.14 o
  -1   2  -6 108791.00 114717.00   2867.96 o
   0   2   6 188270.00 199042.00   3820.04 o
   0   2  -6 188009.00 187387.00   4524.40 o
  -1   3   6  37653.80  37198.20   1641.60 o
  -1   3  -6  37545.30  39227.20   1309.83 o
   0   3   6 102714.00 113293.00   3050.65 o
   0   3  -6 101937.00 110604.00   4535.53 o
  -2   4   6  96737.60  82705.90   6885.61 o
  -2   4  -6  98385.40  95073.80   3425.89 o
  -1   4   6  34937.60  32330.30   1491.92 o
  -1   4  -6  35317.20  35341.40   1920.67 o
   0   4   6  24963.80  24621.80   1670.79 o
   0   4  -6  24970.30  30113.60   2841.90 o
  -2   5   6  27990.70  26654.60   1768.26 o
  -2   5  -6  28839.50  27553.10   1717.43 o
  -1   5   6  52101.90  48684.80   2169.44 o
  -1   5  -6  52043.70  53405.40   2749.05 o
   0   5   6 104788.00 104121.00   3668.49 o
   0   5  -6 104988.00 118729.00   6640.46 o
  -3   6  -6  69455.10  64451.70   3099.95 o
  -2   6   6  24823.30  23510.40   1946.85 o
  -2   6  -6  24953.30  24646.30   1867.27 o
  -1   6   6  18947.90  19132.10   1803.27 o
  -1   6  -6  18927.50  16935.10   1490.86 o
   0   6   6  96649.20  93721.70   4208.14 o
   0   6  -6  98377.40 107644.00   5952.77 o
  -3   7   6  44570.70  37027.80   2528.29 o
  -3   7  -6  44524.70  41225.90   2240.77 o
  -2   7  -6  45020.80  43803.00   3611.47 o
  -1   7   6  18461.50  17245.80   1978.73 o
  -1   7  -6  18831.40  17503.00   2100.35 o
   0   7   6  17964.70  17709.80   1709.06 o
   0   7  -6  18605.90  17344.60   2300.83 o
  -4   8   6  67376.50  54241.80   4776.46 o
  -4   8  -6  68758.20  64706.60   5331.17 o
  -3   8   6  68998.10  60080.70   3880.50 o
  -3   8  -6  69153.10  60868.60   2964.12 o
  -2   8   6  15013.20  13797.10   1833.14 o
  -2   8  -6  15060.40  16067.00   2306.07 o
  -1   8   6  14607.20  10896.50   2339.61 o
  -1   8  -6  14776.30  12771.00   1590.23 o
   0   8   6  21504.10  22919.40   5107.47 o
   0   8  -6  21556.10  19721.50   2924.81 o
  -4   9   6   4477.98   6081.41   1637.87 o
  -4   9  -6   4751.05   8484.45   2587.38 o
  -3   9   6  16763.50  10912.10   2939.57 o
  -3   9  -6  16736.90  17610.70   2785.00 o
  -2   9   6  13609.90  18417.70   3693.25 o
  -2   9  -6  13647.20  13502.20   3359.30 o
  -1   9   6   9355.27   9678.72   2532.18 o
  -1   9  -6   9235.89  10913.10   1691.62 o
   0   9   6  29485.30  31568.30   6353.39 o
  -3  10   6  16315.20  17233.20   4000.76 o
  -2  10   6  24176.10  29756.30   4898.63 o
  -2  10  -6  24751.20  26110.70   5556.41 o
  -5  11   6  18295.60  19116.70   4101.92 o
  -4  11   6  14189.20  13087.40   3257.89 o
  -2  11   6  20059.10  21555.10   4362.20 o
  -2  11  -6  20262.20  22433.20   5730.70 o
  -5  12   6   6334.11   8446.08   2751.16 o
   0   1  -7 479844.00 510163.00   4283.24 o
   0   2  -7 887449.00 920892.00   8941.47 o
  -1   3   7  11381.50  11114.80    941.97 o
  -1   3  -7  11712.50  11470.20    706.08 o
   0   3   7   7425.26   7306.86    777.17 o
   0   3  -7   7385.34   8734.88   1434.61 o
  -1   4   7   4204.10   4818.73    638.55 o
  -1   4  -7   4269.57   4815.49    908.12 o
  -2   5  -7 526225.00 508994.00   6576.22 o
  -1   5   7  10086.60  10057.20    925.97 o
  -1   5  -7  10033.80  11380.50   1835.71 o
   0   5   7  22930.00  24633.00   2081.37 o
   0   5  -7  23690.30  25897.00   3355.41 o
  -2   6   7   3241.29   3414.85    832.60 o
  -2   6  -7   3072.19   1746.25    508.76 o
  -1   6   7  83851.60  85037.30   3313.12 o
  -1   6  -7  83948.50  82692.30   4123.33 o
  -3   7  -7  30086.80  26328.30   1585.00 o
  -2   7   7  19535.30  19316.00   1709.97 o
  -2   7  -7  19417.00  20416.90   2529.58 o
  -1   7   7   5334.96   5939.37   1244.99 o
  -1   7  -7   5365.68   6297.21   1041.06 o
   0   7   7 120478.00 119411.00   7813.01 o
   0   7  -7 120859.00 113470.00   6212.92 o
  -3   8   7 201190.00 184441.00   6565.38 o
  -3   8  -7 201214.00 206665.00   6022.12 o
  -2   8   7  18243.30  15671.30   2360.90 o
  -2   8  -7  18033.50  18455.10   2401.76 o
   0   8   7 196180.00 181789.00  14550.00 o
   0   8  -7 196005.00 174027.00   7277.19 o
  -4   9   7  12040.90  13288.00   2223.39 o
  -4   9  -7  12069.90  12490.80   2673.41 o
  -3   9   7   7429.53   8593.42   2694.38 o
  -3   9  -7   7349.33   9972.07   2123.19 o
  -2   9   7  10486.00  11740.90   3214.84 o
  -2   9  -7  10460.80  11247.00   3090.64 o
  -1   9   7  33637.90  29212.30   4302.62 o
  -1   9  -7  33531.60  28715.50   2916.48 o
  -4  10   7  28076.80  23083.00   4349.95 o
  -4  10  -7  27974.30  35941.60   8697.37 o
  -3  10   7  58770.80  52319.10   6761.07 o
  -3  10  -7  58763.70  75758.60  10160.90 o
  -2  10   7   3953.50  10629.20   3109.35 o
  -1  10   7  19857.40  17004.60   3402.24 o
  -5  11   7 124481.00 111894.00   9527.99 o
  -2  11   7  14048.20  19825.60   4265.88 o
  -2  11  -7  14141.90  21660.20   5466.48 o
  -5  12   7  19504.50  20434.80   4298.20 o
   0   0   8 624094.00 601040.00  13918.00 o
   0   1   8  20360.30  23452.30   1170.66 o
   0   1  -8  20569.30  21809.10    950.28 o
  -1   2   8   7983.55   7541.77    763.73 o
  -1   2  -8   7821.02   6386.68    646.79 o
   0   2  -8 456888.00 474942.00   5794.82 o
  -1   3   8  34288.90  35328.70   1502.43 o
  -1   3  -8  34221.60  35473.40   1277.96 o
   0   3   8  17921.00  20379.20   1398.66 o
   0   3  -8  17584.50  20045.00   2663.97 o
  -2   4   8 109068.00 106883.00   5348.62 o
  -2   4  -8 108415.00 104523.00   4019.76 o
  -1   4   8  32129.00  32034.80   1465.48 o
  -1   4  -8  31986.00  30621.90   2122.09 o
  -2   5   8  52598.60  46428.40   2540.96 o
  -2   5  -8  53022.90  51363.30   2023.79 o
  -1   5   8  10904.20   9299.80   1013.85 o
  -1   5  -8  10837.60   9706.50   1613.79 o
   0   5   8  24440.40  29753.40   2357.64 o
   0   5  -8  24448.40  24493.60   3404.07 o
  -3   6   8 144596.00 149255.00   8591.10 o
  -3   6  -8 144411.00 145389.00   4429.51 o
  -2   6   8  15338.90  13888.10   1231.79 o
  -2   6  -8  15004.10  15989.60   1225.19 o
  -1   6   8  85487.20  80607.20   2962.30 o
  -1   6  -8  85356.00  76182.10   4054.11 o
  -3   7   8   7148.09   5544.74   1187.32 o
  -3   7  -8   7114.21   8085.49    935.70 o
  -2   7   8   6480.19   5353.50    811.69 o
  -2   7  -8   6287.86   6019.05   1398.30 o
  -1   7   8   7318.19   8471.50   1307.88 o
  -1   7  -8   7255.90   6996.47   1165.72 o
   0   7   8   7828.07  11120.50   2782.31 o
   0   7  -8   7979.69   8189.53   1754.88 o
  -3   8   8  85065.20  83189.70   4697.47 o
  -3   8  -8  84936.10  81786.80   3857.79 o
  -2   8   8  21947.70  22522.20   2807.72 o
  -2   8  -8  21909.90  22136.10   5080.24 o
  -1   8   8  34368.90  35377.90   4707.93 o
  -1   8  -8  34262.90  30776.90   2672.20 o
  -2   9   8  15425.40  17225.50   3732.02 o
  -2   9  -8  15406.70  11997.60   3256.11 o
   0   9   8  17232.30  19807.30   5213.24 o
  -5  10   8  53114.50  44686.90   8499.36 o
  -3  10   8  29543.60  29999.60   5006.88 o
  -3  10  -8  29457.20  31094.30   4309.37 o
  -2  11   8   5141.42  11744.50   2889.21 o
  -5  12   8   6336.34  14266.90   3524.98 o
  -4  12   8  11374.60  14912.70   3747.51 o
   0   2   9 141765.00 153510.00   3773.39 o
   0   2  -9 142188.00 143890.00   3087.25 o
  -1   3   9  46129.30  46244.10   1549.48 o
  -1   3  -9  45816.90  46589.40   1616.75 o
   0   3   9  91630.90  91099.40   3141.96 o
   0   3  -9  89836.40  91988.70   4704.13 o
  -1   4   9   1252.30   2316.90    590.39 o
  -1   4  -9   1238.98   2128.80    445.89 o
   0   4   9  85998.50  91383.90   3428.32 o
   0   4  -9  87037.30  95601.80   5652.25 o
  -2   5   9  10067.60   9213.78   1186.17 o
  -2   5  -9  10288.30  11181.80   1007.63 o
  -1   5   9  20203.50  19731.50   1526.82 o
  -1   5  -9  19611.40  23646.70   2378.22 o
   0   5   9  60274.80  67005.10   3621.20 o
  -2   6  -9  46738.80  43500.00   2097.78 o
  -1   6   9   4631.98   4867.49    735.36 o
  -1   6  -9   4567.19   5819.42   1135.97 o
   0   6   9  29385.50  30321.80   2936.34 o
   0   6  -9  29300.10  28632.20   3532.61 o
  -3   7   9  15873.80  13954.30   1714.11 o
  -3   7  -9  15754.80  13239.00   1246.73 o
  -2   7   9  34480.80  29382.40   1869.87 o
  -2   7  -9  33381.00  32478.10   5701.95 o
   0   7   9   7665.25  10045.80   2623.68 o
   0   7  -9   7856.30   7482.96   1624.04 o
  -3   8   9   4384.72   5199.80   1398.23 o
  -3   8  -9   4374.55   5601.47   1166.94 o
  -2   8   9  28100.80  22986.10   2367.92 o
  -2   8  -9  28594.50  24140.10   5222.42 o
  -1   8   9   5378.99   5166.31   1661.39 o
  -1   8  -9   5430.67   5255.86   1196.23 o
   0   8  -9  15682.30  11032.00   2055.46 o
  -3   9   9  28266.70  25043.20   4299.00 o
  -3   9  -9  28575.20  34132.50   6320.95 o
   0   9   9  15488.00  14707.70   4497.72 o
  -4  10   9   9123.17  12159.50   3269.25 o
  -2  10   9  11669.90  11317.10   3217.82 o
  -4  11   9  17602.10  14831.00   3507.11 o
   0   0  10  70685.80  71131.30   3988.28 o
   0   0 -10  71727.60  63963.50   3714.59 o
   0   1  10  41377.60  42203.20   1707.71 o
   0   1 -10  41618.10  44822.90   1460.65 o
  -1   2  10   4925.02   4916.98    672.34 o
  -1   2 -10   4880.50   4697.66    539.80 o
   0   2  10  58881.70  63934.90   2383.45 o
   0   2 -10  60857.20  60350.80   1943.15 o
  -1   3  10  28929.70  30142.90   1204.20 o
  -1   3 -10  29154.00  30217.10   1369.11 o
   0   3  10  10217.30  11096.40   1379.06 o
   0   3 -10  10201.00   9776.16   1624.51 o
  -2   4  10  13287.60  13152.00   2032.19 o
  -2   4 -10  13635.70  15146.10   1537.78 o
   0   4  10  74232.00  75800.60   3240.51 o
   0   4 -10  75476.30  81699.90   5384.76 o
  -2   5  10  35775.30  34732.10   2630.00 o
  -2   5 -10  36348.30  36369.20   1897.44 o
  -1   5  10   1901.56   3015.90    701.98 o
   0   5  10  37759.60  36025.30   3059.01 o
   0   5 -10  38122.20  36957.10   3151.98 o
  -3   6  10  13906.10  12760.50   2601.18 o
  -3   6 -10  13865.80  13769.00   1672.19 o
  -2   6 -10  72238.50  79216.00   4343.38 o
  -1   6  10   7340.86   8000.29   1089.00 o
  -1   6 -10   7524.44   6876.15   1207.42 o
  -3   7  10  21826.30  21301.00   2188.99 o
  -3   7 -10  21895.50  18166.60   1645.21 o
  -1   7  10   3843.52   4157.88   1111.35 o
  -1   7 -10   3779.96   3538.41    926.66 o
  -3   8  10  20062.00  17885.60   2253.21 o
  -3   8 -10  20264.70  30402.60   5561.55 o
  -2   8  10  41016.80  36954.80   3027.98 o
  -2   8 -10  41411.10  35332.40   2965.47 o
  -1   8 -10   3080.24   3879.08   1027.11 o
   0   8  10  51575.30  43235.40   7638.40 o
   0   8 -10  51163.60  45018.70   4125.37 o
  -1   9  10  14343.70  14777.90   2745.26 o
  -1   9 -10  14222.10  11236.60   2075.90 o
  -4  10  10  12820.70  13906.20   3371.81 o
  -5  11  10  23098.90  16928.10   3495.77 o
  -2  11  10  13090.70  12563.70   2884.76 o
   0   1  11  30858.30  29984.70   1497.26 o
   0   1 -11  31142.10  30760.60   1257.17 o
   0   2  11 160305.00 162272.00   3948.83 o
   0   2 -11 159753.00 163401.00   3816.77 o
  -1   3  11  37093.40  38510.70   1503.94 o
  -1   3 -11  37398.20  37620.20   1402.49 o
   0   3  11 931005.00 963455.00  12706.70 o
   0   4  11  26623.10  26308.30   2052.54 o
   0   4 -11  26392.30  27692.80   3329.64 o
  -2   5  11  24027.70  23921.40   1961.55 o
  -2   5 -11  24459.40  26902.80   2018.80 o
  -1   5 -11 159057.00 147249.00   6311.24 o
   0   5  11  61586.40  51394.30   3715.20 o
   0   5 -11  61894.70  64991.70   4403.79 o
  -2   6  11   3024.74   4148.66    971.33 o
  -2   6 -11   2950.16   5526.16   1253.07 o
  -1   6  11  15061.90  13629.80   1362.17 o
  -1   6 -11  15173.90  14383.00   1876.80 o
  -3   7  11  14416.00  12900.20   1734.80 o
  -3   7 -11  14596.90  12915.70   1307.82 o
  -2   7 -11 230045.00 251376.00   7997.77 o
   0   7  11  15920.30  10719.30   2461.31 o
   0   7 -11  16330.70  13243.40   2491.40 o
  -3   8  11  45771.80  42579.80   3025.37 o
  -3   8 -11  45691.60  66851.10   8175.43 o
  -2   8  11   7115.21   8847.61   1487.64 o
  -2   8 -11   7236.44   7026.01   1410.89 o
  -1   8 -11   3256.77   4105.02   1024.55 o
   0   8 -11   6715.51   7048.15   1700.52 o
  -4   9  11   8568.77   7602.74   1293.13 o
  -3   9  11  33133.90  29924.30   4823.35 o
  -2   9  11   8781.47   8163.63   2162.33 o
  -2   9 -11   8853.94   6905.54   1843.37 o
   0   9  11  19946.30  17273.90   5067.73 o
   0   9 -11  19712.60  24210.90   4516.38 o
  -3  10  11  22525.70  18299.60   3986.07 o
  -3  10 -11  22614.80  17687.00   2978.58 o
  -2  10  11 120332.00 117630.00   7825.45 o
  -1  10  11   7839.01   8652.50   2786.26 o
  -4  11  11   8879.37   8242.85   2673.65 o
  -5  12  11  17412.10  14225.70   4624.31 o
   0   0  12 278691.00 249582.00  10138.70 o
   0   1  12  56013.80  55780.20   2214.91 o
   0   1 -12  55862.00  52359.90   1815.46 o
  -1   2  12  36679.70  39641.20   2254.34 o
  -1   2 -12  37160.50  36549.10   1880.67 o
   0   2  12 148856.00 147822.00   4087.24 o
   0   2 -12 149950.00 160198.00   4321.37 o
  -1   3  12   3927.63   3227.07    559.65 o
  -1   3 -12   3936.51   4728.58    570.34 o
   0   3  12  49613.90  51896.90   2641.07 o
   0   3 -12  50257.20  54402.50   3767.84 o
  -2   4  12 127803.00 124662.00   4482.10 o
  -2   4 -12 126638.00 134631.00   4204.68 o
  -1   4  12  21529.40  21274.20   1477.26 o
  -1   4 -12  21210.90  21787.30   1784.17 o
   0   4  12  24288.90  20660.10   2133.70 o
   0   4 -12  24623.50  27900.80   4067.99 o
  -2   5  12  70160.60  63607.40   2846.63 o
  -2   5 -12  69752.50  76416.50   3642.35 o
  -1   5  12  14768.40  12561.70   1382.51 o
  -1   5 -12  14974.00  15376.80   1585.19 o
  -2   6  12   2110.59   2955.40    687.23 o
  -2   6 -12   2055.05   2633.06    861.23 o
  -1   6  12  51518.50  46420.90   2918.58 o
  -1   6 -12  51460.40  45971.40   2862.76 o
   0   6  12  36265.70  29918.20   4076.56 o
   0   6 -12  35162.80  31174.40   4060.13 o
  -2   7  12  24101.40  21918.70   2288.68 o
  -2   7 -12  24490.40  27586.70   2397.04 o
  -1   7  12   4709.70   6683.94   1562.82 o
  -1   7 -12   4486.70   2576.52    818.51 o
   0   7  12  18947.70  15504.00   3083.73 o
   0   7 -12  18576.40  15303.30   2680.33 o
  -4   8  12  21271.30  21210.10   2764.79 o
  -3   8  12  61915.50  51233.00   3772.29 o
   0   8 -12  16120.80  12738.60   2344.27 o
  -4   9  12   9878.46  10435.90   1571.90 o
  -3   9  12   7246.11   8167.74   2147.54 o
  -2   9  12   8009.22   6967.67   1803.80 o
  -2   9 -12   8016.19   7847.13   2007.53 o
  -3  10  12  22651.10  21725.00   2831.48 o
  -3  10 -12  22710.00  19552.20   3260.59 o
  -2  10  12   5813.86   8198.64   2407.82 o
  -3  11  12   3255.89   6721.80   2030.26 o
   0   1  13  59798.50  58873.10   2547.53 o
   0   1 -13  59680.30  58880.50   1984.74 o
   0   2  13  87418.60  80954.40   3091.85 o
   0   2 -13  85000.90  91963.90   3416.58 o
  -1   3  13   2909.41   3887.30    672.93 o
  -1   3 -13   2985.84   3007.43    471.99 o
   0   3  13  26599.60  27294.70   1825.45 o
   0   3 -13  26822.70  29142.90   2315.19 o
  -1   4 -13   2552.20   4075.98    982.66 o
   0   4  13  29177.30  29275.60   2550.34 o
   0   4 -13  28255.20  24789.00   3851.31 o
  -2   5  13  97911.10  92558.90   2802.19 o
  -2   5 -13  97970.00 110798.00   4040.63 o
  -1   5  13   9683.33   8813.44   1362.69 o
  -1   5 -13   9801.05   9935.98   1365.46 o
  -2   6  13  34661.30  32663.70   2476.91 o
  -2   6 -13  34551.60  38957.70   2891.63 o
  -1   6  13  47602.30  43387.60   3213.96 o
  -1   6 -13  47744.50  45135.60   2926.00 o
   0   6  13   4347.89   4814.60   1528.84 o
  -2   7  13  17658.10  15834.80   1794.08 o
  -2   7 -13  17918.20  18564.40   1978.57 o
  -1   7  13   5182.60   4024.77   1175.28 o
  -1   7 -13   5092.24   3979.47    878.79 o
   0   7  13  41359.70  35562.10   4933.09 o
   0   7 -13  41450.00  33773.50   4053.61 o
  -3   8  13  53544.40  51490.40   3117.37 o
  -2   8  13  30803.60  27863.30   2530.83 o
  -2   8 -13  30860.60  27711.80   3141.34 o
   0   8  13  50096.70  41576.80   8531.95 o
   0   8 -13  50381.00  42792.90   4330.84 o
  -4   9  13  32157.20  30645.80   2671.31 o
  -2   9  13   8418.69   7214.62   1920.75 o
  -2   9 -13   8526.30   6620.30   1839.29 o
  -4  10  13  16086.70  12510.10   3148.52 o
  -3  10  13  18818.30  19891.60   2685.31 o
  -3  10 -13  18782.80  16480.50   3044.49 o
  -2  10  13   6807.11   7155.19   2138.73 o
  -2  10 -13   6810.26   6403.37   1790.29 o
  -3  11  13  12099.10  11626.40   2933.47 o
   0   1  14  67547.30  61619.60   2557.78 o
   0   1 -14  67479.70  64142.40   2475.79 o
  -1   2  14   3227.88   3319.55    821.71 o
  -1   2 -14   3211.94   4185.30    729.58 o
   0   2  14  13493.60  11958.70   1319.89 o
   0   2 -14  13673.90  14142.90   1447.09 o
  -1   3  14  16966.40  14644.40   1114.47 o
  -1   3 -14  16958.80  17509.90   1024.87 o
   0   3  14  73164.50  70556.90   3312.11 o
   0   3 -14  72583.00  75237.50   3789.43 o
  -2   4  14 231223.00 211797.00   6248.01 o
  -2   4 -14 230800.00 246615.00   5601.81 o
  -1   4  14   8230.80   9377.63   1077.04 o
  -1   4 -14   8250.07   9283.34   1163.20 o
   0   4  14  21792.90  20278.50   2000.26 o
   0   4 -14  22099.10  21870.50   2237.15 o
  -2   5  14 104309.00  98034.50   2992.65 o
  -2   5 -14 104278.00 116397.00   4209.29 o
  -1   5  14   5123.51   5390.84   1028.23 o
  -1   5 -14   5267.19   6096.02   1173.80 o
   0   5  14  31759.60  26777.10   2733.00 o
   0   5 -14  31823.10  35850.70   2917.55 o
  -3   6  14 268332.00 254792.00   6870.37 o
  -3   6 -14 268689.00 299513.00  12105.40 o
  -2   6  14  37275.20  32077.80   2516.60 o
  -2   6 -14  37979.40  39302.00   2962.22 o
  -3   7  14  10172.30  10996.80   1331.65 o
  -3   7 -14  10184.70  10044.60   2786.01 o
  -2   7  14  21177.40  22718.60   2143.72 o
  -2   7 -14  20912.60  21800.30   2172.18 o
  -1   7  14   8994.68   8045.94   1607.82 o
  -1   7 -14   9020.12   6985.38   1149.91 o
   0   7  14  36435.80  29822.10   4815.02 o
   0   7 -14  36363.40  29942.20   3779.32 o
  -4   8  14   3021.96   4412.19   1442.87 o
  -2   8  14  17332.10  18562.80   1982.15 o
  -2   8 -14  17396.60  15907.40   2402.68 o
   0   8  14  43282.30  33855.00   7790.49 o
   0   8 -14  43756.80  35936.30   4047.65 o
  -4   9  14  13412.60  15240.40   1746.85 o
  -3   9  14   4400.47   4544.55   1284.49 o
  -1   9  14   8792.55   7030.98   2001.98 o
  -1   9 -14   8870.54   8505.35   1592.82 o
   0   9 -14  15913.00  21754.10   4384.59 o
  -5  10  14 141255.00 109531.00  12667.60 o
  -4  10  14   9592.02   5680.85   1522.72 o
  -4  10 -14   9722.56  11502.70   3604.44 o
  -2  10  14   5153.25   6537.48   1987.77 o
  -2  10 -14   5148.32   4935.55   1634.21 o
  -5  11  14   9399.67   8017.11   2535.98 o
   0   1  15  23451.80  23034.30   1575.08 o
   0   1 -15  23498.00  24455.30   1561.82 o
   0   2  15  38198.10  36148.50   2385.61 o
   0   2 -15  39680.30  42792.20   2543.65 o
  -1   3  15  67951.00  62627.00   2289.47 o
  -1   3 -15  68550.20  72234.40   2061.21 o
   0   3  15  26220.20  24325.20   2031.72 o
   0   3 -15  26841.40  26634.50   1866.33 o
  -1   4  15   4884.98   5343.56    782.39 o
  -1   4 -15   4831.74   5549.65    787.95 o
   0   4  15   9265.24   8872.45   1368.04 o
   0   4 -15   9755.60   9794.87   1543.08 o
  -2   5  15  78987.60  74899.20   2690.15 o
  -2   5 -15  79287.80  87296.80   3291.56 o
  -1   5  15   9122.45   9857.34   1156.14 o
  -1   5 -15   9262.26  10055.70   1511.22 o
   0   5  15  83500.60  77670.40   4688.56 o
   0   5 -15  84412.60  85955.10   4532.08 o
  -2   6  15  24765.40  24016.60   1666.82 o
  -2   6 -15  24544.20  25769.90   2489.46 o
  -1   6  15  37109.50  34206.20   2763.25 o
  -1   6 -15  37255.10  33393.60   2578.87 o
   0   6  15   8887.62   8146.00   2050.13 o
   0   6 -15   8920.56   7927.72   1562.93 o
  -3   7  15   8771.18   7599.82   1073.17 o
  -3   7 -15   8971.28  10757.60   2170.04 o
  -2   7  15  21582.40  19708.30   2082.80 o
  -2   7 -15  21817.20  20998.40   2606.20 o
  -1   7  15   5530.33   4647.91   1320.64 o
  -1   7 -15   5519.58   6025.20   1110.30 o
   0   7  15  16843.30  16779.00   3726.31 o
   0   7 -15  17042.00  15813.80   2810.16 o
  -3   8  15  34585.40  33207.60   2349.58 o
  -3   8 -15  34661.00  35229.00   5714.93 o
  -2   8  15   7159.00   5567.85   1103.69 o
  -2   8 -15   7222.61   5920.77   1522.89 o
  -1   8 -15   3169.36   3831.19   1005.95 o
   0   8  15  74412.90  54591.60  10315.10 o
   0   8 -15  74047.10  62574.40   5435.24 o
  -4   9  15   3898.12   4190.76    900.36 o
  -3   9  15  16728.10  16792.80   2502.66 o
  -3   9 -15  16445.90  15287.20   3956.93 o
  -2   9  15  11100.90  11572.30   2124.75 o
  -2   9 -15  11225.00   9034.05   2265.41 o
  -1   9 -15   3584.88   4252.52   1225.69 o
   0   9 -15  14506.30  15027.60   3788.28 o
  -4  10  15   9807.81  10132.00   1862.82 o
  -4  10 -15   9692.87  13962.50   4157.49 o
  -3  10  15  11859.30  13222.70   2291.29 o
  -3  10 -15  11960.20   8793.80   2283.16 o
  -5  11  15  10969.00  13760.50   4125.64 o
  -4  11  15  11046.50  11695.20   3648.29 o
   0   0  16   9393.05   8383.21   1938.62 o
   0   1  16  28891.20  24966.10   1828.85 o
   0   1 -16  28774.90  26001.70   1633.17 o
  -1   2 -16   2885.93   1816.54    575.02 o
   0   2  16  96235.80  91744.20   3883.22 o
   0   2 -16  95624.40 100680.00   4051.28 o
  -1   3  16  15776.40  13843.00   1114.17 o
  -1   3 -16  15610.70  15264.80   1006.21 o
  -2   4 -16   1338.75   2245.29    712.45 o
   0   4  16  35838.00  37298.20   2563.32 o
   0   4 -16  35358.90  36762.70   3074.14 o
  -2   5  16  64637.40  56960.70   2432.05 o
  -2   5 -16  64139.70  68204.70   3416.66 o
  -1   5  16   3019.18   2568.75    687.45 o
  -1   5 -16   3076.24   2387.26    725.07 o
   0   5  16  27658.00  28438.80   2623.39 o
   0   5 -16  27294.40  28790.50   2644.61 o
  -3   6  16  12711.30  10753.90   1845.88 o
  -3   6 -16  12779.20  14905.90   2215.09 o
  -2   6  16  17446.90  17727.90   1498.17 o
  -2   6 -16  17970.20  20225.00   2191.71 o
  -1   6  16  10744.20  10600.20   1274.36 o
  -1   6 -16  10619.00  10064.70   1452.23 o
   0   6 -16   4056.65   4654.66   1315.92 o
  -3   7  16   2165.90   2402.39    724.20 o
  -3   7 -16   2067.73   4237.50   1340.25 o
   0   7  16  20207.00  19177.00   3908.35 o
   0   7 -16  19901.00  19950.40   2599.47 o
  -4   8  16   4717.15   5028.75   1374.92 o
  -3   8  16   9285.75  10100.20   1242.03 o
  -2   8  16   5717.64   7022.76   1466.63 o
  -2   8 -16   5442.85   5852.91   1563.70 o
  -1   8 -16   4650.10   3908.84   1014.94 o
   0   8  16  19076.00  21436.50   6676.19 o
   0   8 -16  19519.80  16999.50   2839.45 o
  -4   9  16   8157.55   8867.43   1285.40 o
  -2   9  16   4665.56   5813.65   1756.90 o
  -1   9 -16   3043.86   4629.95   1310.11 o
  -5  10  16   5465.01   6657.22   2150.67 o
   0   1  17  20156.10  16692.30   1542.79 o
   0   1 -17  19944.70  17936.60   1467.75 o
   0   2  17   6933.30   8226.57   1296.13 o
   0   2 -17   7001.92   8968.55   1314.30 o
  -1   3  17  26962.40  25442.30   1491.19 o
  -1   3 -17  26797.50  29271.90   1386.41 o
   0   3  17  28816.40  28248.00   2208.11 o
   0   3 -17  29176.70  27556.20   1983.73 o
  -1   4  17   2530.65   2973.15    631.65 o
  -1   4 -17   2478.88   3081.11    692.15 o
   0   4  17  10174.10  10249.00   1408.63 o
   0   4 -17  10175.00  11617.30   1625.40 o
  -2   5  17  47633.90  45274.70   2341.45 o
  -2   5 -17  47252.80  52059.20   2797.13 o
  -1   5  17   4086.88   4999.50    845.86 o
  -1   5 -17   4194.84   4112.14    884.55 o
   0   5  17  39094.50  35416.00   3260.51 o
   0   5 -17  38782.50  41874.40   3220.35 o
  -2   6 -17   1526.81   4373.40   1267.99 o
  -1   6  17   2433.30   3006.91    812.06 o
  -1   6 -17   2446.05   3292.28    784.27 o
   0   6  17  10294.40  12007.60   2041.17 o
   0   6 -17  10334.80  12506.50   2110.86 o
  -3   7  17   4222.02   4961.39   1003.18 o
  -3   7 -17   4122.39   4891.73   1167.78 o
  -2   7  17   5269.11   5459.36    977.55 o
  -2   7 -17   5468.07   8253.84   1735.98 o
  -1   7  17   3390.65   3785.88   1185.72 o
  -1   7 -17   3404.32   3328.65    901.85 o
   0   7 -17  24817.10  21828.60   2764.90 o
  -3   8  17   1929.86   3016.07    786.40 o
  -2   8  17  12101.30  12026.70   1530.25 o
  -2   8 -17  12076.20  10128.80   1998.01 o
   0   8 -17  16801.90  15577.80   2831.05 o
  -4   9  17   9739.91   9981.35   1535.12 o
  -3   9  17   3142.82   3764.04    939.03 o
   0   0  18 152142.00 137722.00   8492.96 o
   0   0 -18 150997.00 138477.00  10814.20 o
   0   1  18  20088.60  17025.80   1563.50 o
   0   1 -18  20060.00  16929.10   1446.54 o
  -1   2  18   7723.85   6292.52    994.49 o
  -1   2 -18   7534.57   6666.92    986.16 o
   0   2  18  82142.10  73308.60   3545.57 o
   0   2 -18  83034.80  78117.50   3881.88 o
  -1   3  18 192522.00 177501.00   4235.70 o
  -1   3 -18 192844.00 193755.00   3768.54 o
   0   3  18   7812.73   6858.55   1168.07 o
   0   3 -18   7590.30   7870.66   1213.62 o
  -2   4  18 120474.00 113811.00   4650.09 o
  -1   4  18   1370.76   1828.45    589.75 o
  -1   4 -18   1357.24   1946.01    636.56 o
   0   4  18  11752.90  11456.80   1453.11 o
   0   4 -18  11540.00  10428.80   1558.31 o
  -1   5  18   4785.57   4912.93    799.26 o
  -1   5 -18   4670.70   5812.26    977.33 o
   0   5  18 288732.00 267194.00   8065.55 o
  -1   6  18   2660.33   3139.23    756.70 o
  -1   6 -18   2657.22   2997.73    789.62 o
   0   6  18  53242.30  48620.00   4646.60 o
   0   6 -18  52952.10  44603.50   5024.63 o
  -3   7  18  54176.30  50034.90   2881.76 o
  -3   7 -18  54420.20  58428.80   4672.54 o
  -2   7  18   4972.91   4827.18    988.65 o
  -2   7 -18   4839.19   5541.82   1405.07 o
  -1   7  18   5644.75   7797.72   1346.93 o
  -1   7 -18   5687.86   6790.44   1133.17 o
  -4   8  18  28648.50  27295.20   3002.34 o
  -4   8 -18  28582.00  28278.70   5350.60 o
  -3   8  18  26287.90  24936.00   2061.24 o
  -3   8 -18  26424.40  23324.80   4994.84 o
  -2   8  18  88398.00  90051.70   4173.98 o
  -2   8 -18  88060.60  90927.40   7204.96 o
  -1   8  18   7140.46   8725.12   1719.76 o
  -1   8 -18   7059.60   8199.92   1397.83 o
  -4   9  18  26996.20  26996.20   2449.94 o
  -4   9 -18  27039.00  27343.80   3923.15 o
  -3   9  18   3285.42   3840.78   1025.82 o
  -2   9  18  12575.20  12700.10   1805.18 o
  -2   9 -18  12786.70  11475.50   2573.49 o
  -1   9 -18   2735.34   3722.34   1167.75 o
  -5  10  18  12632.00  12934.90   4081.05 o
  -3  10  18   9373.85   8098.97   1904.92 o
  -3  10 -18   9429.95   8679.35   2415.83 o
   0   1  19   1701.88   1935.34    612.41 o
   0   2  19 139006.00 126075.00   4678.76 o
   0   2 -19 139489.00 128641.00   5008.99 o
  -1   3  19  51496.70  48449.00   2251.15 o
  -1   3 -19  51359.70  51661.90   2080.45 o
   0   3  19  30775.30  27778.80   2258.29 o
   0   3 -19  30651.40  31087.10   2318.61 o
  -1   4  19   9499.43   8413.51   1029.78 o
  -1   4 -19   9413.88  10856.80   1184.34 o
   0   4  19  18264.90  16851.40   1787.24 o
   0   4 -19  18625.50  17002.90   1970.65 o
  -2   5  19   2011.44   2248.91    634.64 o
  -2   5 -19   1901.88   2522.74    668.63 o
  -1   5  19   4545.14   5689.93    907.85 o
  -1   5 -19   4481.08   4559.57    788.57 o
   0   5  19  92163.80  93122.70   4503.49 o
   0   5 -19  91716.90  96856.50   5863.10 o
  -2   6  19  14477.30  14908.50   1474.95 o
  -2   6 -19  14471.70  15956.30   1928.40 o
  -1   6  19  10556.80  12068.70   1333.77 o
  -1   6 -19  10471.50  10581.70   1332.28 o
   0   6  19  13078.80  15086.70   2073.72 o
   0   6 -19  13089.10  13713.50   2204.35 o
  -3   7  19  15636.70  15368.70   1669.93 o
  -3   7 -19  15504.20  17328.40   2621.32 o
  -2   7  19   6157.40   7504.01   1233.00 o
  -2   7 -19   6018.66   7255.02   1352.07 o
  -1   7  19   3299.14   4257.85   1122.02 o
  -1   7 -19   3371.12   3271.13    771.88 o
  -3   8  19  32330.40  31919.70   2347.26 o
  -3   8 -19  32269.90  27428.20   3828.50 o
  -2   8  19   7788.98   8204.28   1348.25 o
  -2   8 -19   7926.78   8086.88   1756.33 o
   0   8 -19   6283.85   5040.81   1558.14 o
  -4   9  19   3612.52   3652.50   1096.16 o
  -4   9 -19   3771.25   5849.26   1875.30 o
  -3   9  19   6213.03   7142.52   1379.85 o
  -2   9  19   5817.25   6204.25   1356.54 o
  -3  10  19   7986.29  11109.50   2802.50 o
  -3  10 -19   7980.45   9938.30   2627.85 o
  -2  10 -19   7146.98   5998.49   1841.17 o
   0   0  20 159010.00 135688.00  14364.60 o
   0   0 -20 159048.00 153032.00  10244.70 o
   0   1  20  12466.90  11685.50   1319.53 o
   0   1 -20  12482.20  10594.00   1292.16 o
   0   2  20  35739.40  33654.40   2500.80 o
   0   2 -20  35936.00  31632.90   2344.86 o
  -1   3  20  40020.70  36954.70   1996.58 o
  -1   3 -20  39992.90  39406.50   1932.63 o
   0   3  20  18803.50  18585.60   1874.06 o
   0   3 -20  19056.10  18283.70   1771.84 o
  -2   4  20  14899.80  14639.70   2020.38 o
  -2   4 -20  14939.20  17025.40   1899.15 o
   0   4 -20   2529.15   3182.61    951.00 o
  -1   5  20   1210.99   1925.91    558.96 o
  -1   5 -20   1177.16   1977.64    586.32 o
   0   5  20  71275.00  72808.40   4021.31 o
   0   5 -20  71234.30  70256.50   4535.02 o
  -3   6  20  72487.50  73965.60   4631.09 o
  -3   6 -20  72298.60  88097.70   6122.20 o
   0   6  20   8932.75   9109.35   2172.16 o
   0   6 -20   9069.90   7941.88   1788.21 o
  -3   7  20  27336.40  26493.20   2098.46 o
  -3   7 -20  27323.80  33833.70   3338.21 o
  -2   7  20   5096.26   5433.86    999.13 o
  -2   7 -20   5204.07   6607.82   1359.74 o
  -4   8  20   9050.54   7412.37   1750.16 o
  -4   8 -20   9187.48  10736.90   3486.41 o
  -3   8  20   7184.21   8068.02   1233.87 o
  -3   8 -20   7213.35   7555.82   2065.21 o
  -2   8  20   9152.75  11448.20   1541.73 o
  -2   8 -20   9167.65  11076.60   2020.15 o
  -1   8  20  20576.80  24462.20   2557.91 o
  -1   8 -20  20537.80  20774.80   2145.92 o
  -2   9  20  12441.80  13179.90   2709.66 o
  -2   9 -20  12439.50   8685.22   2188.89 o
  -5  10  20  36854.60  22992.30   5329.49 o
   0   1  21   5620.09   5941.22   1036.98 o
   0   1 -21   5549.14   5409.60   1149.00 o
   0   2  21   7696.18   8174.61   1366.64 o
   0   2 -21   7347.72   6173.39   1114.62 o
  -1   3  21  17398.10  17201.80   1427.14 o
  -1   3 -21  17335.70  17543.90   1295.44 o
   0   3  21   1909.02   2763.41    892.85 o
   0   3 -21   1805.29   2664.24    848.39 o
  -1   4  21   3542.67   3940.45    806.94 o
  -1   4 -21   3622.76   4667.22    821.90 o
   0   4 -21   1374.81   2713.80    828.29 o
  -2   5  21  17649.10  19485.20   1707.42 o
  -2   5 -21  17794.10  20969.90   1798.48 o
  -1   5  21   2343.50   2833.11    731.26 o
  -1   5 -21   2292.45   2409.24    701.12 o
   0   5  21  33850.50  34137.20   3529.28 o
   0   5 -21  33780.40  28578.20   3410.18 o
  -2   6  21  10390.00  10078.30   1280.53 o
  -2   6 -21  10368.80  11783.00   1592.00 o
  -1   6  21   3020.47   2407.34    743.45 o
  -1   6 -21   3111.75   3639.64    827.03 o
  -3   7  21   6610.13   8725.07   1159.25 o
  -3   7 -21   6540.20   5701.37   1418.98 o
  -2   7  21   6147.04   6987.32   1097.04 o
  -2   7 -21   6018.02   5910.19   1316.15 o
   0   7  21   9622.47   8202.31   2084.09 o
   0   7 -21   9790.28   9318.36   2217.25 o
  -3   8  21   6971.11   8798.21   1373.02 o
  -3   8 -21   6987.52   9927.32   2272.34 o
  -2   8  21   6728.50   6450.62   1490.17 o
  -2   8 -21   6852.92   9277.42   1827.27 o
   0   8 -21  18107.30  14498.60   3820.06 o
  -3   9  21   5887.93   7146.53   1665.43 o
   0   0  22 172858.00 153467.00  15754.90 o
   0   0 -22 172906.00 158920.00  10822.00 o
   0   1  22   4496.06   3714.13    864.03 o
   0   1 -22   4506.09   4927.24    998.91 o
  -1   2  22   4491.47   3758.37   1020.93 o
  -1   2 -22   4474.86   5218.38   1284.50 o
   0   2  22  43006.70  42806.60   3132.49 o
   0   2 -22  42852.00  41840.20   2833.72 o
  -1   3  22   6564.10   7293.57   1017.54 o
  -1   3 -22   6562.15   6773.26    830.92 o
   0   3  22  44962.40  42358.80   3100.66 o
   0   3 -22  44933.50  43224.20   2822.19 o
  -2   4  22   6258.95   5238.59   1275.12 o
  -2   4 -22   6315.36   6803.35   1268.07 o
   0   4  22  26545.20  28639.30   3273.66 o
   0   4 -22  26549.60  26301.10   2573.38 o
  -2   5  22  18397.40  18818.10   1701.21 o
  -2   5 -22  18391.40  21049.10   1840.82 o
   0   5  22  12852.70  14235.40   2346.28 o
   0   5 -22  12859.40  13616.50   2080.55 o
  -3   6  22  89260.60  95686.30   5387.43 o
  -3   6 -22  89278.20 105293.00   6940.78 o
  -2   6  22   4883.32   6374.40   1065.82 o
  -2   6 -22   4972.16   8028.89   1334.73 o
  -1   6  22   7341.75   8722.81   1246.70 o
  -1   6 -22   7299.40   8869.68   1244.35 o
   0   6  22  28935.50  30453.30   3915.34 o
   0   6 -22  28914.70  28283.20   2984.78 o
  -3   7  22   4521.28   5041.75    966.84 o
  -3   7 -22   4490.18   6578.49   1450.15 o
  -2   7  22  13978.50  15930.00   1600.39 o
  -2   7 -22  13949.40  14918.30   1897.13 o
  -1   7  22   1341.96   2986.12    846.89 o
   0   7  22   9665.61  10777.40   2480.41 o
   0   7 -22   9619.32   8064.38   2127.68 o
  -4   8  22  24804.20  25055.40   3129.34 o
  -3   8  22   4395.32   5865.14   1105.56 o
  -2   8  22   9201.47   9489.32   1949.17 o
  -2   8 -22   9192.30  10436.80   2875.44 o
  -1   8  22  18664.20  18323.30   5824.83 o
  -1   8 -22  18665.30  16927.40   2950.15 o
  -3   9  22   7591.83   8280.06   2227.45 o
   0   1  23  17702.00  17437.30   2034.33 o
   0   1 -23  17744.00  15909.20   1833.78 o
  -1   3  23  10975.50  12186.80   1345.33 o
  -1   3 -23  11079.50  12287.20   1104.18 o
   0   3  23   4900.45   4802.59   1259.49 o
   0   3 -23   4771.52   5850.92   1109.86 o
  -1   4  23   5561.22   5811.61    974.55 o
  -1   4 -23   5565.02   6065.78    830.90 o
   0   4  23   4376.23   5364.14   1525.62 o
   0   4 -23   4501.54   6097.52   1299.02 o
  -2   5  23  39164.90  40805.40   2498.28 o
  -2   5 -23  39381.40  42814.20   2822.46 o
   0   5  23  21196.60  24170.60   3570.35 o
   0   5 -23  21407.70  22979.30   2769.84 o
  -2   6  23   7697.24   9350.68   1236.65 o
  -2   6 -23   7657.61   8018.91   1305.49 o
  -3   7  23   2175.49   2809.16    797.52 o
  -3   7 -23   2222.94   4956.32   1297.92 o
  -2   7  23   2900.56   4767.18   1217.98 o
   0   7 -23  16993.70  16113.10   4313.21 o
   0   1  24  11470.00  11823.90   1928.11 o
   0   1 -24  11651.20  12260.80   1619.82 o
  -1   2  24   5440.86   4914.65   1224.01 o
  -1   2 -24   5373.81   5229.32   1124.83 o
   0   2  24  29855.10  27732.20   2889.31 o
   0   2 -24  29708.80  25542.70   2264.50 o
  -1   3  24  22639.20  22217.00   1803.50 o
  -1   3 -24  22569.80  21214.90   1534.74 o
   0   3  24   6876.09   6108.39   1433.74 o
   0   3 -24   6746.02   5598.38   1100.27 o
  -1   4  24   8121.77   8656.04   1265.74 o
  -1   4 -24   8258.53   9609.84   1043.41 o
   0   4  24  12212.50  14856.20   2423.44 o
   0   4 -24  12345.40  14650.20   2271.42 o
  -2   5  24  40834.30  41635.20   2552.84 o
  -2   5 -24  41232.50  43068.40   2834.44 o
  -1   5  24   3459.70   4437.40    953.15 o
  -1   5 -24   3446.00   4529.96    882.18 o
   0   5  24  53915.90  51017.00   6100.51 o
   0   5 -24  53837.20  53342.50   4205.90 o
  -3   6  24   6904.44   9192.41   1722.32 o
  -3   6 -24   6975.29   8845.65   2024.58 o
  -2   6  24  12031.30  13325.30   1574.48 o
  -2   6 -24  11943.80  12983.70   1682.45 o
  -1   6  24   2376.40   2814.73    887.72 o
  -1   6 -24   2398.29   4608.34   1287.66 o
   0   6 -24   5024.82   8518.15   2565.34 o
  -3   7  24   6740.47   8198.55   1469.85 o
  -3   8  24   6560.09   7976.21   2039.32 o
   0   1  25   4670.59   5490.91   1631.22 o
   0   1 -25   4709.62   5765.79   1169.28 o
   0   2  25  35113.20  37560.80   3392.38 o
   0   2 -25  34470.20  33614.20   2631.82 o
  -1   3  25   4638.51   6026.56   1070.52 o
  -1   3 -25   4573.81   5981.26    869.16 o
   0   3  25  72256.40  69668.90   5318.58 o
   0   3 -25  72078.50  67646.80   3575.41 o
   0   4  25  10431.00  11015.40   1994.09 o
   0   4 -25  10233.10  12057.40   2107.41 o
  -2   5  25   4287.11   5019.31   1021.56 o
  -2   5 -25   4389.40   5428.21   1145.11 o
  -1   5  25  10547.70  11500.10   1464.79 o
  -1   5 -25  10498.30  10916.50   1532.56 o
   0   5  25   7615.50   7382.88   2283.89 o
   0   5 -25   7444.29   9266.87   2462.61 o
  -2   6  25   4061.17   5384.79   1140.40 o
   0   6  25  28469.10  25763.20   6244.36 o
   0   6 -25  28470.90  34124.20   6772.92 o
  -2   7  25  14175.50  13504.90   2343.27 o
   0   0  26  90371.20  77217.30  11456.30 o
   0   0 -26  90418.90  82064.90  13324.70 o
   0   1  26  13951.00  14799.10   2483.34 o
   0   1 -26  13949.40  14287.60   1699.39 o
  -1   2  26   8199.11  11283.60   2583.63 o
  -1   2 -26   8127.41   8070.71   1457.06 o
   0   2  26  17744.00  19078.90   2449.91 o
   0   2 -26  18092.00  19292.60   1966.48 o
  -1   3  26  20795.90  21877.00   1972.55 o
  -1   3 -26  20858.20  20434.00   1501.11 o
   0   3  26  17631.10  20514.00   2914.66 o
   0   3 -26  17527.60  19275.30   1958.36 o
  -2   4  26  28063.80  31448.40   3619.97 o
  -2   4 -26  27831.10  28327.30   3027.07 o
  -2   5  26   6233.86   8267.12   1423.03 o
  -1   5  26   4026.37   5672.51   1507.85 o
   0   5  26  33867.20  31272.90   6354.49 o
   0   5 -26  34032.10  31904.00   6303.35 o
  -3   6  26  13896.20  15786.80   3546.24 o
  -2   6  26   3459.30   4940.78   1375.53 o
  -2   7  26   7479.72   7911.93   2579.31 o
   0   1  27  10970.10  12310.80   2315.64 o
   0   1 -27  11078.50  13476.50   1763.45 o
   0   2  27  35000.80  36341.60   3756.76 o
   0   2 -27  35371.70  35844.10   2671.69 o
   0   3  27   6582.90   9285.73   2600.88 o
   0   3 -27   6461.25   8680.18   1692.81 o
  -1   4  27   3953.56   5057.52   1582.03 o
  -1   4 -27   3898.57   7422.14   2149.35 o
  -2   5  27  16860.70  18064.20   3013.59 o
   0   1 -28   4690.91   5488.52   1470.03 o
   0   2 -28   9396.54  11095.10   2234.15 o
   0   3 -28   5423.56   7534.49   2194.70 o
  -2   5  28   7477.19  10474.80   2877.51 o
   0   1 -29   9148.12  11495.60   3054.58 o
   0   2 -29  15816.40  16782.00   3430.63 o

loop_
 _twin_refln_datum_id
 _twin_refln_individual_id
 _twin_refln_index_h
 _twin_refln_index_k
 _twin_refln_index_l
 _twin_refln_F_squared_calc
 _twin_refln_F_squared_meas
 _twin_refln_F_squared_sigma
 _twin_refln_include_status
 ? ? ? ? ? ? ? ? ?
